# Supplementary material for: COVID-19 vaccine coverage among adults in Sarlahi District of Nepal in 2022
Source: PLOS Glob Public Health. 2025 May 15;5(5):e0003916. doi: 10.1371/journal.pgph.0003916 (PMC12080811; doi:10.1371/journal.pgph.0003916)
Supplement: S1 Data — (CSV) [file pgph.0003916.s003.csv]

	age	sex	edu_level	vac_status	vac_card	vac_dose	dose1_kind	dose1_specify	dose1_year	dose1_month	dose1_day	dose2_kind	dose2_specify	dose2_year	dose2_month	dose2_day	dose3_kind	dose3_specify	dose3_year	dose3_month	dose3_day	dose1_prefer	dose1_prefer_2_covishield	dose1_prefer_2_verocell	dose1_prefer_2_jj	dose1_prefer_2_moderna	dose1_prefer_2_pfizer	dose1_prefer_2_other	dose1_prefer_2_dk	dose1_prefer_specify	dose1_lastprefer1	dose1_lastprefer2_covishield	dose1_lastprefer2_verocell	dose1_lastprefer2_jj	dose1_lastprefer2_moderna	dose1_lastprefer2_pfizer	dose1_lastprefer2_other	dose1_lastprefer2_dk	dose1_lastprefer2_4	ses_hhtype	ses_religion	ses_relion_other	ses_water	ses_latrine	ses_latrine_other	ses_servant	ses_cattle	ses_goat	ses_khet
1	38	Female	10	Yes	Yes	One-dose only	Johnson & Johnson	NA	78	4	12	NA	NA	NA	NA	NA	NA	NA	NA	NA	NA	No	No	No	No	No	No	No	No	NA	Yes	No	No	Yes	No	No	No	No	NA	Pahadi	Hindu	NA	Tube well or tap	Brick and cement latrine	NA	No	Yes	Yes	Yes
2	72	Female	0	Yes	Yes	Two-dose only	Covishield (AstraZeneca/ India) vaccine	NA	78	6	4	Covishield (AstraZeneca/ India) vaccine	NA	79	8	3	NA	NA	NA	NA	NA	No	No	No	No	No	No	No	No	NA	No	No	No	No	No	No	No	No	NA	Pahadi	Christian	NA	Tube well or tap	Brick and cement latrine	NA	No	No	Yes	No
3	69	Female	7	Yes	Yes	Two-dose only	Covishield (AstraZeneca/ India) vaccine	NA	77	12	6	Covishield (AstraZeneca/ India) vaccine	NA	78	5	17	NA	NA	NA	NA	NA	No	No	No	No	No	No	No	No	NA	No	No	No	No	No	No	No	No	NA	Pahadi	Hindu	NA	Tube well or tap	Brick and cement latrine	NA	No	No	Yes	Yes
4	41	Male	5	Yes	Yes	Two-dose only	Verocell vaccine(Sinopharm BBIBP/ China)	NA	78	4	32	Verocell vaccine(Sinopharm BBIBP/ China)	NA	78	5	31	NA	NA	NA	NA	NA	No	No	No	No	No	No	No	No	NA	No	No	No	No	No	No	No	No	NA	Pahadi	Hindu	NA	Tube well or tap	Brick and cement latrine	NA	No	No	Yes	No
5	29	Female	0	Yes	Yes	Two-dose only	Covishield (AstraZeneca/ India) vaccine	NA	78	3	30	Covishield (AstraZeneca/ India) vaccine	NA	78	11	27	NA	NA	NA	NA	NA	No	No	No	No	No	No	No	No	NA	No	No	No	No	No	No	No	No	NA	Madeshi	Hindu	NA	Tube well or tap	Brick and cement latrine	NA	No	Yes	Yes	Yes
6	37	Male	0	Yes	Yes	Two-dose only	Johnson & Johnson	NA	78	4	17	Covishield (AstraZeneca/ India) vaccine	NA	79	3	19	NA	NA	NA	NA	NA	No	No	No	No	No	No	No	No	NA	No	No	No	No	No	No	No	No	NA	Madeshi	Hindu	NA	Tube well or tap	No latrine present	NA	No	Yes	No	No
7	35	Female	0	Yes	Yes	One-dose only	Covishield (AstraZeneca/ India) vaccine	NA	79	3	21	NA	NA	NA	NA	NA	NA	NA	NA	NA	NA	No	No	No	No	No	No	No	No	NA	No	No	No	No	No	No	No	No	NA	Madeshi	Hindu	NA	Tube well or tap	Brick and cement latrine	NA	No	No	Yes	No
8	39	Female	0	Yes	Yes	Two-dose only	Johnson & Johnson	NA	78	4	17	Covishield (AstraZeneca/ India) vaccine	NA	79	3	21	NA	NA	NA	NA	NA	No	No	No	No	No	No	No	No	NA	No	No	No	No	No	No	No	No	NA	Madeshi	Hindu	NA	Tube well or tap	Brick and cement latrine	NA	No	Yes	No	Yes
9	25	Male	8	Yes	Yes	One-dose only	Johnson & Johnson	NA	78	4	16	NA	NA	NA	NA	NA	NA	NA	NA	NA	NA	No	No	No	No	No	No	No	No	NA	No	No	No	No	No	No	No	No	NA	Madeshi	Hindu	NA	Tube well or tap	Brick and cement latrine	NA	No	No	No	Yes
10	55	Male	0	Yes	Yes	One-dose only	Johnson & Johnson	NA	78	9	29	NA	NA	NA	NA	NA	NA	NA	NA	NA	NA	No	No	No	No	No	No	No	No	NA	No	No	No	No	No	No	No	No	NA	Madeshi	Hindu	NA	Tube well or tap	No latrine present	NA	No	No	Yes	No
11	30	Female	0	Yes	Yes	Two-dose only	Verocell vaccine(Sinopharm BBIBP/ China)	NA	78	11	30	Covishield (AstraZeneca/ India) vaccine	NA	79	3	21	NA	NA	NA	NA	NA	No	No	No	No	No	No	No	No	NA	No	No	No	No	No	No	No	No	NA	Madeshi	Hindu	NA	Tube well or tap	Brick and cement latrine	NA	No	Yes	Yes	Yes
12	22	Female	2	No	No	NA	NA	NA	NA	NA	NA	NA	NA	NA	NA	NA	NA	NA	NA	NA	NA	NA	No	No	No	No	No	No	No	NA	NA	No	No	No	No	No	No	No	NA	Madeshi	Hindu	NA	Tube well or tap	Brick and cement latrine	NA	No	No	No	No
13	21	Male	12	Yes	Yes	Two-dose only	Johnson & Johnson	NA	78	9	30	Covishield (AstraZeneca/ India) vaccine	NA	79	3	21	NA	NA	NA	NA	NA	Yes	No	No	No	Yes	No	No	No	NA	Yes	No	Yes	No	No	No	No	No	NA	Madeshi	Hindu	NA	Tube well or tap	Brick and cement latrine	NA	No	No	Yes	Yes
14	55	Female	0	Yes	Yes	Two-dose only	Johnson & Johnson	NA	78	4	16	Covishield (AstraZeneca/ India) vaccine	NA	79	3	19	NA	NA	NA	NA	NA	No	No	No	No	No	No	No	No	NA	No	No	No	No	No	No	No	No	NA	Madeshi	Hindu	NA	Tube well or tap	Brick and cement latrine	NA	No	Yes	Yes	Yes
15	52	Female	12	Yes	Yes	Three-dose only	Verocell vaccine(Sinopharm BBIBP/ China)	NA	78	2	25	Verocell vaccine(Sinopharm BBIBP/ China)	NA	78	3	22	Verocell vaccine(Sinopharm BBIBP/ China)	NA	78	10	12	No	No	No	No	No	No	No	No	NA	No	No	No	No	No	No	No	No	NA	Madeshi	Hindu	NA	Tube well or tap	Brick and cement latrine	NA	Yes	No	No	Yes
16	31	Female	0	Yes	Yes	One-dose only	Johnson & Johnson	NA	78	4	17	NA	NA	NA	NA	NA	NA	NA	NA	NA	NA	No	No	No	No	No	No	No	No	NA	No	No	No	No	No	No	No	No	NA	Madeshi	Hindu	NA	Tube well or tap	Brick and cement latrine	NA	No	No	Yes	Yes
17	58	Male	0	Yes	Yes	Three-dose only	Covishield (AstraZeneca/ India) vaccine	NA	77	11	23	Covishield (AstraZeneca/ India) vaccine	NA	78	8	3	Covishield (AstraZeneca/ India) vaccine	NA	79	3	25	No	No	No	No	No	No	No	No	NA	No	No	No	No	No	No	No	No	NA	Madeshi	Hindu	NA	Tube well or tap	Brick and cement latrine	NA	No	Yes	Yes	Yes
18	27	Female	0	Yes	Yes	One-dose only	Johnson & Johnson	NA	78	4	16	NA	NA	NA	NA	NA	NA	NA	NA	NA	NA	No	No	No	No	No	No	No	No	NA	No	No	No	No	No	No	No	No	NA	Madeshi	Hindu	NA	Tube well or tap	Brick and cement latrine	NA	No	No	Yes	Yes
19	82	Female	0	Yes	Yes	Three-dose only	Covishield (AstraZeneca/ India) vaccine	NA	78	1	26	Covishield (AstraZeneca/ India) vaccine	NA	78	5	18	Covishield (AstraZeneca/ India) vaccine	NA	79	3	23	No	No	No	No	No	No	No	No	NA	No	No	No	No	No	No	No	No	NA	Madeshi	Hindu	NA	Tube well or tap	No latrine present	NA	No	No	No	No
20	27	Female	10	Yes	Yes	Two-dose only	Johnson & Johnson	NA	78	11	29	Covishield (AstraZeneca/ India) vaccine	NA	79	3	29	NA	NA	NA	NA	NA	No	No	No	No	No	No	No	No	NA	No	No	No	No	No	No	No	No	NA	Madeshi	Hindu	NA	Tube well or tap	Brick and cement latrine	NA	No	No	No	Yes
21	27	Female	0	No	No	NA	NA	NA	NA	NA	NA	NA	NA	NA	NA	NA	NA	NA	NA	NA	NA	NA	No	No	No	No	No	No	No	NA	NA	No	No	No	No	No	No	No	NA	Madeshi	Islam	NA	Tube well or tap	Brick and cement latrine	NA	No	No	No	No
22	30	Female	10	Yes	Yes	One-dose only	Johnson & Johnson	NA	78	9	17	NA	NA	NA	NA	NA	NA	NA	NA	NA	NA	No	No	No	No	No	No	No	No	NA	No	No	No	No	No	No	No	No	NA	Madeshi	Hindu	NA	Tube well or tap	Brick and cement latrine	NA	No	Yes	Yes	Yes
23	32	Female	12	Yes	Yes	One-dose only	Johnson & Johnson	NA	78	4	13	NA	NA	NA	NA	NA	NA	NA	NA	NA	NA	No	No	No	No	No	No	No	No	NA	No	No	No	No	No	No	No	No	NA	Madeshi	Hindu	NA	Tube well or tap	Brick and cement latrine	NA	No	No	No	No
24	44	Female	0	Yes	Yes	One-dose only	Johnson & Johnson	NA	78	10	6	NA	NA	NA	NA	NA	NA	NA	NA	NA	NA	No	No	No	No	No	No	No	No	NA	No	No	No	No	No	No	No	No	NA	Madeshi	Hindu	NA	Tube well or tap	Brick and cement latrine	NA	No	Yes	Yes	No
25	20	Female	2	No	No	NA	NA	NA	NA	NA	NA	NA	NA	NA	NA	NA	NA	NA	NA	NA	NA	NA	No	No	No	No	No	No	No	NA	NA	No	No	No	No	No	No	No	NA	Madeshi	Hindu	NA	Tube well or tap	Brick and cement latrine	NA	No	No	No	No
26	28	Female	0	Yes	Yes	Two-dose only	Johnson & Johnson	NA	78	4	16	Covishield (AstraZeneca/ India) vaccine	NA	79	3	19	NA	NA	NA	NA	NA	No	No	No	No	No	No	No	No	NA	No	No	No	No	No	No	No	No	NA	Madeshi	Hindu	NA	Tube well or tap	Brick and cement latrine	NA	No	No	Yes	No
27	60	Female	0	Yes	Yes	Two-dose only	Covishield (AstraZeneca/ India) vaccine	NA	77	11	24	Covishield (AstraZeneca/ India) vaccine	NA	78	10	25	NA	NA	NA	NA	NA	No	No	No	No	No	No	No	No	NA	No	No	No	No	No	No	No	No	NA	Madeshi	Hindu	NA	Tube well or tap	Brick and cement latrine	NA	No	No	Yes	Yes
28	66	Male	5	Yes	Yes	Two-dose only	Verocell vaccine(Sinopharm BBIBP/ China)	NA	78	6	14	Verocell vaccine(Sinopharm BBIBP/ China)	NA	78	8	20	NA	NA	NA	NA	NA	No	No	No	No	No	No	No	No	NA	No	No	No	No	No	No	No	No	NA	Madeshi	Hindu	NA	Tube well or tap	No latrine present	NA	No	No	No	Yes
29	44	Female	0	No	No	NA	NA	NA	NA	NA	NA	NA	NA	NA	NA	NA	NA	NA	NA	NA	NA	NA	No	No	No	No	No	No	No	NA	NA	No	No	No	No	No	No	No	NA	Madeshi	Hindu	NA	Tube well or tap	Brick and cement latrine	NA	No	No	No	No
30	32	Male	5	Yes	Yes	Two-dose only	Verocell vaccine(Sinopharm BBIBP/ China)	NA	78	8	16	Verocell vaccine(Sinopharm BBIBP/ China)	NA	78	9	26	NA	NA	NA	NA	NA	Yes	No	No	Yes	No	No	No	No	NA	Yes	No	Yes	No	No	No	No	No	NA	Madeshi	Hindu	NA	Tube well or tap	Brick and cement latrine	NA	No	No	Yes	Yes
31	23	Female	6	Yes	Yes	Two-dose only	Verocell vaccine(Sinopharm BBIBP/ China)	NA	78	6	16	Verocell vaccine(Sinopharm BBIBP/ China)	NA	78	8	16	NA	NA	NA	NA	NA	Yes	No	No	Yes	No	No	No	No	NA	No	No	No	No	No	No	No	No	NA	Madeshi	Hindu	NA	Tube well or tap	Brick and cement latrine	NA	No	No	Yes	Yes
32	23	Female	0	No	No	NA	NA	NA	NA	NA	NA	NA	NA	NA	NA	NA	NA	NA	NA	NA	NA	NA	No	No	No	No	No	No	No	NA	NA	No	No	No	No	No	No	No	NA	Madeshi	Hindu	NA	Tube well or tap	No latrine present	NA	No	Yes	Yes	Yes
33	19	Female	11	Yes	Yes	One-dose only	Moderna	NA	79	10	20	NA	NA	NA	NA	NA	NA	NA	NA	NA	NA	No	No	No	No	No	No	No	No	NA	No	No	No	No	No	No	No	No	NA	Madeshi	Hindu	NA	Tube well or tap	Brick and cement latrine	NA	No	No	Yes	No
34	24	Female	0	Yes	Yes	Two-dose only	Covishield (AstraZeneca/ India) vaccine	NA	78	6	4	Covishield (AstraZeneca/ India) vaccine	NA	78	8	3	NA	NA	NA	NA	NA	No	No	No	No	No	No	No	No	NA	No	No	No	No	No	No	No	No	NA	Madeshi	Hindu	NA	Tube well or tap	Brick and cement latrine	NA	No	No	No	No
35	50	Female	0	Yes	Yes	One-dose only	Verocell vaccine(Sinopharm BBIBP/ China)	NA	78	6	18	NA	NA	NA	NA	NA	NA	NA	NA	NA	NA	No	No	No	No	No	No	No	No	NA	No	No	No	No	No	No	No	No	NA	Madeshi	Hindu	NA	Tube well or tap	Brick and cement latrine	NA	No	No	Yes	Yes
36	29	Female	3	Yes	Yes	One-dose only	Johnson & Johnson	NA	79	4	18	NA	NA	NA	NA	NA	NA	NA	NA	NA	NA	No	No	No	No	No	No	No	No	NA	No	No	No	No	No	No	No	No	NA	Madeshi	Hindu	NA	Tube well or tap	Brick and cement latrine	NA	No	No	No	No
37	69	Male	9	Yes	Yes	Three-dose only	Covishield (AstraZeneca/ India) vaccine	NA	77	12	4	Covishield (AstraZeneca/ India) vaccine	NA	78	5	16	Covishield (AstraZeneca/ India) vaccine	NA	78	11	20	No	No	No	No	No	No	No	No	NA	No	No	No	No	No	No	No	No	NA	Pahadi	Hindu	NA	Tube well or tap	Brick and cement latrine	NA	No	Yes	Yes	Yes
38	34	Female	0	Yes	No	Two-dose only	Verocell vaccine(Sinopharm BBIBP/ China)	NA	79	2	99	Verocell vaccine(Sinopharm BBIBP/ China)	NA	79	3	99	NA	NA	NA	NA	NA	No	No	No	No	No	No	No	No	NA	No	No	No	No	No	No	No	No	NA	Madeshi	Hindu	NA	Tube well or tap	No latrine present	NA	No	No	No	No
39	65	Female	0	Yes	Yes	One-dose only	Covishield (AstraZeneca/ India) vaccine	NA	77	11	8	NA	NA	NA	NA	NA	NA	NA	NA	NA	NA	No	No	No	No	No	No	No	No	NA	No	No	No	No	No	No	No	No	NA	Madeshi	Hindu	NA	Tube well or tap	Brick and cement latrine	NA	No	No	Yes	Yes
40	27	Female	0	No	No	NA	NA	NA	NA	NA	NA	NA	NA	NA	NA	NA	NA	NA	NA	NA	NA	NA	No	No	No	No	No	No	No	NA	NA	No	No	No	No	No	No	No	NA	Madeshi	Hindu	NA	Tube well or tap	Brick and cement latrine	NA	No	No	Yes	No
41	29	Female	0	Yes	Yes	One-dose only	Covishield (AstraZeneca/ India) vaccine	NA	78	11	2	NA	NA	NA	NA	NA	NA	NA	NA	NA	NA	No	No	No	No	No	No	No	No	NA	No	No	No	No	No	No	No	No	NA	Madeshi	Hindu	NA	Tube well or tap	Brick and cement latrine	NA	No	Yes	Yes	Yes
42	27	Female	4	Yes	Yes	One-dose only	Johnson & Johnson	NA	78	9	30	NA	NA	NA	NA	NA	NA	NA	NA	NA	NA	No	No	No	No	No	No	No	No	NA	No	No	No	No	No	No	No	No	NA	Madeshi	Hindu	NA	Tube well or tap	Brick and cement latrine	NA	No	No	No	No
43	27	Female	1	No	No	NA	NA	NA	NA	NA	NA	NA	NA	NA	NA	NA	NA	NA	NA	NA	NA	NA	No	No	No	No	No	No	No	NA	NA	No	No	No	No	No	No	No	NA	Madeshi	Hindu	NA	Tube well or tap	Brick and cement latrine	NA	No	No	Yes	No
44	48	Female	0	Yes	Yes	Two-dose only	Covishield (AstraZeneca/ India) vaccine	NA	78	6	5	Covishield (AstraZeneca/ India) vaccine	NA	78	8	12	NA	NA	NA	NA	NA	No	No	No	No	No	No	No	No	NA	No	No	No	No	No	No	No	No	NA	Madeshi	Hindu	NA	Tube well or tap	Brick and cement latrine	NA	No	Yes	Yes	No
45	24	Female	10	Yes	Yes	Two-dose only	Covishield (AstraZeneca/ India) vaccine	NA	78	6	5	Covishield (AstraZeneca/ India) vaccine	NA	78	8	19	NA	NA	NA	NA	NA	No	No	No	No	No	No	No	No	NA	No	No	No	No	No	No	No	No	NA	Madeshi	Hindu	NA	Tube well or tap	Brick and cement latrine	NA	No	Yes	Yes	Yes
46	40	Female	0	Yes	Yes	Two-dose only	Covishield (AstraZeneca/ India) vaccine	NA	78	6	4	Covishield (AstraZeneca/ India) vaccine	NA	78	8	14	NA	NA	NA	NA	NA	No	No	No	No	No	No	No	No	NA	No	No	No	No	No	No	No	No	NA	Madeshi	Hindu	NA	Tube well or tap	Brick and cement latrine	NA	No	No	Yes	Yes
47	62	Female	0	Yes	Yes	Two-dose only	Covishield (AstraZeneca/ India) vaccine	NA	78	6	4	Covishield (AstraZeneca/ India) vaccine	NA	78	8	16	NA	NA	NA	NA	NA	No	No	No	No	No	No	No	No	NA	No	No	No	No	No	No	No	No	NA	Madeshi	Hindu	NA	Tube well or tap	Brick and cement latrine	NA	No	No	Yes	No
48	45	Male	0	Yes	Yes	Two-dose only	Covishield (AstraZeneca/ India) vaccine	NA	78	6	4	Covishield (AstraZeneca/ India) vaccine	NA	78	8	12	NA	NA	NA	NA	NA	No	No	No	No	No	No	No	No	NA	No	No	No	No	No	No	No	No	NA	Madeshi	Hindu	NA	Tube well or tap	Brick and cement latrine	NA	No	No	Yes	No
49	65	Female	0	Yes	Yes	Three-dose only	Covishield (AstraZeneca/ India) vaccine	NA	77	12	7	Covishield (AstraZeneca/ India) vaccine	NA	78	5	29	Covishield (AstraZeneca/ India) vaccine	NA	78	12	9	No	No	No	No	No	No	No	No	NA	No	No	No	No	No	No	No	No	NA	Madeshi	Hindu	NA	Tube well or tap	Brick and cement latrine	NA	No	No	No	Yes
50	59	Female	0	Yes	Yes	Two-dose only	Covishield (AstraZeneca/ India) vaccine	NA	78	6	5	Covishield (AstraZeneca/ India) vaccine	NA	78	9	29	NA	NA	NA	NA	NA	No	No	No	No	No	No	No	No	NA	No	No	No	No	No	No	No	No	NA	Madeshi	Hindu	NA	Tube well or tap	Brick and cement latrine	NA	No	No	Yes	Yes
51	43	Male	9	Yes	Yes	Two-dose only	Covishield (AstraZeneca/ India) vaccine	NA	77	11	10	Covishield (AstraZeneca/ India) vaccine	NA	78	1	10	NA	NA	NA	NA	NA	No	No	No	No	No	No	No	No	NA	No	No	No	No	No	No	No	No	NA	Madeshi	Hindu	NA	Tube well or tap	Brick and cement latrine	NA	No	No	Yes	Yes
52	57	Male	0	Yes	Yes	One-dose only	Verocell vaccine(Sinopharm BBIBP/ China)	NA	78	4	32	NA	NA	NA	NA	NA	NA	NA	NA	NA	NA	No	No	No	No	No	No	No	No	NA	No	No	No	No	No	No	No	No	NA	Madeshi	Hindu	NA	Tube well or tap	Brick and cement latrine	NA	No	No	Yes	Yes
53	20	Female	12	Yes	Yes	One-dose only	Covishield (AstraZeneca/ India) vaccine	NA	78	5	23	NA	NA	NA	NA	NA	NA	NA	NA	NA	NA	No	No	No	No	No	No	No	No	NA	No	No	No	No	No	No	No	No	NA	Madeshi	Hindu	NA	Tube well or tap	Brick and cement latrine	NA	No	No	Yes	Yes
54	24	Female	12	Yes	Yes	Three-dose only	Covishield (AstraZeneca/ India) vaccine	NA	78	6	1	Covishield (AstraZeneca/ India) vaccine	NA	78	9	28	Covishield (AstraZeneca/ India) vaccine	NA	79	2	18	Yes	No	No	Yes	No	No	No	No	NA	No	No	No	No	No	No	No	No	NA	Madeshi	Hindu	NA	Tube well or tap	Brick and cement latrine	NA	No	No	Yes	Yes
55	21	Female	6	Yes	Yes	One-dose only	Verocell vaccine(Sinopharm BBIBP/ China)	NA	78	4	27	NA	NA	NA	NA	NA	NA	NA	NA	NA	NA	No	No	No	No	No	No	No	No	NA	No	No	No	No	No	No	No	No	NA	Madeshi	Hindu	NA	Tube well or tap	Brick and cement latrine	NA	No	No	Yes	Yes
56	26	Female	10	Yes	No	Two-dose only	Covishield (AstraZeneca/ India) vaccine	NA	78	10	25	Verocell vaccine(Sinopharm BBIBP/ China)	NA	79	11	25	NA	NA	NA	NA	NA	Yes	No	No	Yes	No	No	No	No	NA	Yes	No	No	No	No	Yes	No	No	NA	Madeshi	Hindu	NA	Tube well or tap	Brick and cement latrine	NA	No	No	Yes	Yes
57	30	Female	0	Yes	Yes	Three-dose only	Covishield (AstraZeneca/ India) vaccine	NA	78	6	5	Covishield (AstraZeneca/ India) vaccine	NA	78	9	29	Moderna	NA	79	2	20	No	No	No	No	No	No	No	No	NA	No	No	No	No	No	No	No	No	NA	Madeshi	Hindu	NA	Tube well or tap	Brick and cement latrine	NA	No	No	Yes	Yes
58	31	Female	0	Yes	Yes	Two-dose only	Covishield (AstraZeneca/ India) vaccine	NA	78	6	6	Covishield (AstraZeneca/ India) vaccine	NA	78	8	19	NA	NA	NA	NA	NA	No	No	No	No	No	No	No	No	NA	No	No	No	No	No	No	No	No	NA	Madeshi	Hindu	NA	Tube well or tap	Brick and cement latrine	NA	No	No	No	No
59	56	Male	0	No	No	NA	NA	NA	NA	NA	NA	NA	NA	NA	NA	NA	NA	NA	NA	NA	NA	NA	No	No	No	No	No	No	No	NA	NA	No	No	No	No	No	No	No	NA	Madeshi	Hindu	NA	Tube well or tap	Pit latrine	NA	No	No	No	No
60	45	Female	0	Yes	Yes	Two-dose only	Covishield (AstraZeneca/ India) vaccine	NA	78	6	5	Covishield (AstraZeneca/ India) vaccine	NA	78	8	17	NA	NA	NA	NA	NA	No	No	No	No	No	No	No	No	NA	No	No	No	No	No	No	No	No	NA	Madeshi	Hindu	NA	Tube well or tap	Pit latrine	NA	No	No	No	No
61	30	Female	0	Yes	Yes	Three-dose only	Covishield (AstraZeneca/ India) vaccine	NA	77	11	10	Covishield (AstraZeneca/ India) vaccine	NA	78	1	10	Covishield (AstraZeneca/ India) vaccine	NA	78	10	13	No	No	No	No	No	No	No	No	NA	No	No	No	No	No	No	No	No	NA	Madeshi	Hindu	NA	Tube well or tap	Brick and cement latrine	NA	No	No	No	Yes
62	80	Male	0	Yes	Yes	Three-dose only	Covishield (AstraZeneca/ India) vaccine	NA	77	11	24	Covishield (AstraZeneca/ India) vaccine	NA	78	11	20	Covishield (AstraZeneca/ India) vaccine	NA	79	2	20	No	No	No	No	No	No	No	No	NA	No	No	No	No	No	No	No	No	NA	Madeshi	Hindu	NA	Tube well or tap	Brick and cement latrine	NA	No	No	Yes	Yes
63	52	Male	0	Yes	Yes	Three-dose only	Verocell vaccine(Sinopharm BBIBP/ China)	NA	78	4	27	Verocell vaccine(Sinopharm BBIBP/ China)	NA	78	5	30	Moderna	NA	79	2	20	No	No	No	No	No	No	No	No	NA	No	No	No	No	No	No	No	No	NA	Madeshi	Hindu	NA	Tube well or tap	Brick and cement latrine	NA	No	No	Yes	Yes
64	23	Female	5	No	No	NA	NA	NA	NA	NA	NA	NA	NA	NA	NA	NA	NA	NA	NA	NA	NA	NA	No	No	No	No	No	No	No	NA	NA	No	No	No	No	No	No	No	NA	Madeshi	Hindu	NA	Tube well or tap	Brick and cement latrine	NA	No	No	No	No
65	22	Female	0	Yes	Yes	Two-dose only	Covishield (AstraZeneca/ India) vaccine	NA	78	6	4	Covishield (AstraZeneca/ India) vaccine	NA	78	8	16	NA	NA	NA	NA	NA	No	No	No	No	No	No	No	No	NA	No	No	No	No	No	No	No	No	NA	Madeshi	Hindu	NA	Tube well or tap	Brick and cement latrine	NA	No	No	Yes	No
66	32	Female	0	Yes	Yes	Two-dose only	Covishield (AstraZeneca/ India) vaccine	NA	77	11	10	Covishield (AstraZeneca/ India) vaccine	NA	78	1	10	NA	NA	NA	NA	NA	No	No	No	No	No	No	No	No	NA	No	No	No	No	No	No	No	No	NA	Madeshi	Hindu	NA	Tube well or tap	Brick and cement latrine	NA	No	No	Yes	Yes
67	60	Female	4	Yes	Yes	Three-dose only	Covishield (AstraZeneca/ India) vaccine	NA	77	12	3	Covishield (AstraZeneca/ India) vaccine	NA	78	5	12	Covishield (AstraZeneca/ India) vaccine	NA	78	11	27	No	No	No	No	No	No	No	No	NA	No	No	No	No	No	No	No	No	NA	Pahadi	Hindu	NA	Tube well or tap	Brick and cement latrine	NA	No	No	No	Yes
68	57	Female	0	Yes	Yes	Two-dose only	Covishield (AstraZeneca/ India) vaccine	NA	78	6	4	Covishield (AstraZeneca/ India) vaccine	NA	78	8	3	NA	NA	NA	NA	NA	No	No	No	No	No	No	No	No	NA	No	No	No	No	No	No	No	No	NA	Madeshi	Hindu	NA	Tube well or tap	Brick and cement latrine	NA	No	Yes	No	No
69	19	Female	11	Yes	No	One-dose only	Do not know	NA	78	99	99	NA	NA	NA	NA	NA	NA	NA	NA	NA	NA	No	No	No	No	No	No	No	No	NA	No	No	No	No	No	No	No	No	NA	Madeshi	Hindu	NA	Tube well or tap	Brick and cement latrine	NA	No	Yes	Yes	Yes
70	27	Female	9	Yes	Yes	Two-dose only	Covishield (AstraZeneca/ India) vaccine	NA	78	3	11	Covishield (AstraZeneca/ India) vaccine	NA	78	8	10	NA	NA	NA	NA	NA	Yes	No	No	Yes	No	No	No	No	NA	No	No	No	No	No	No	No	No	NA	Madeshi	Hindu	NA	Tube well or tap	Brick and cement latrine	NA	No	No	Yes	No
71	29	Female	0	Yes	Yes	Two-dose only	Verocell vaccine(Sinopharm BBIBP/ China)	NA	78	4	32	Verocell vaccine(Sinopharm BBIBP/ China)	NA	78	5	29	NA	NA	NA	NA	NA	No	No	No	No	No	No	No	No	NA	No	No	No	No	No	No	No	No	NA	Madeshi	Hindu	NA	Tube well or tap	No latrine present	NA	No	No	No	No
72	32	Female	0	Yes	Yes	Two-dose only	Verocell vaccine(Sinopharm BBIBP/ China)	NA	79	4	32	Verocell vaccine(Sinopharm BBIBP/ China)	NA	79	5	29	NA	NA	NA	NA	NA	Yes	No	No	Yes	No	No	No	No	NA	No	No	No	No	No	No	No	No	NA	Madeshi	Hindu	NA	Tube well or tap	Brick and cement latrine	NA	No	No	Yes	Yes
73	50	Male	12	Yes	Yes	Two-dose only	Covishield (AstraZeneca/ India) vaccine	NA	78	6	6	Covishield (AstraZeneca/ India) vaccine	NA	78	8	4	NA	NA	NA	NA	NA	Yes	No	No	Yes	No	No	No	No	NA	Yes	No	Yes	No	No	No	No	No	NA	Madeshi	Hindu	NA	Tube well or tap	Brick and cement latrine	NA	No	No	Yes	Yes
74	59	Male	10	Yes	Yes	One-dose only	Covishield (AstraZeneca/ India) vaccine	NA	78	6	8	NA	NA	NA	NA	NA	NA	NA	NA	NA	NA	No	No	No	No	No	No	No	No	NA	No	No	No	No	No	No	No	No	NA	Madeshi	Hindu	NA	Tube well or tap	Brick and cement latrine	NA	No	No	No	Yes
75	65	Female	0	Yes	Yes	One-dose only	Johnson & Johnson	NA	78	4	15	NA	NA	NA	NA	NA	NA	NA	NA	NA	NA	No	No	No	No	No	No	No	No	NA	No	No	No	No	No	No	No	No	NA	Madeshi	Hindu	NA	Tube well or tap	Brick and cement latrine	NA	No	Yes	Yes	No
76	52	Male	0	Yes	Yes	Two-dose only	Covishield (AstraZeneca/ India) vaccine	NA	78	6	5	Covishield (AstraZeneca/ India) vaccine	NA	78	8	19	NA	NA	NA	NA	NA	No	No	No	No	No	No	No	No	NA	No	No	No	No	No	No	No	No	NA	Madeshi	Hindu	NA	Tube well or tap	Brick and cement latrine	NA	No	Yes	Yes	Yes
77	38	Female	0	Yes	Yes	Two-dose only	Verocell vaccine(Sinopharm BBIBP/ China)	NA	78	4	27	Verocell vaccine(Sinopharm BBIBP/ China)	NA	78	5	30	NA	NA	NA	NA	NA	Yes	No	No	Yes	No	No	No	No	NA	No	No	No	No	No	No	No	No	NA	Madeshi	Hindu	NA	Tube well or tap	Brick and cement latrine	NA	No	Yes	Yes	Yes
78	55	Female	0	Yes	Yes	Three-dose only	Covishield (AstraZeneca/ India) vaccine	NA	77	11	26	Covishield (AstraZeneca/ India) vaccine	NA	78	5	16	Covishield (AstraZeneca/ India) vaccine	NA	79	2	18	No	No	No	No	No	No	No	No	NA	No	No	No	No	No	No	No	No	NA	Madeshi	Hindu	NA	Tube well or tap	Brick and cement latrine	NA	No	No	Yes	Yes
79	31	Female	8	Yes	Yes	Two-dose only	Johnson & Johnson	NA	78	4	16	Covishield (AstraZeneca/ India) vaccine	NA	79	2	19	NA	NA	NA	NA	NA	Yes	No	No	Yes	No	No	No	No	NA	No	No	No	No	No	No	No	No	NA	Madeshi	Hindu	NA	Tube well or tap	Brick and cement latrine	NA	No	Yes	Yes	Yes
80	39	Female	0	Yes	No	Two-dose only	Verocell vaccine(Sinopharm BBIBP/ China)	NA	78	5	99	Verocell vaccine(Sinopharm BBIBP/ China)	NA	79	2	99	NA	NA	NA	NA	NA	Yes	No	No	Yes	No	No	No	No	NA	Yes	No	Yes	No	No	No	No	No	NA	Madeshi	Hindu	NA	Tube well or tap	Brick and cement latrine	NA	No	No	Yes	No
81	60	Female	0	Yes	Yes	Two-dose only	Covishield (AstraZeneca/ India) vaccine	NA	78	6	4	Covishield (AstraZeneca/ India) vaccine	NA	78	8	2	NA	NA	NA	NA	NA	No	No	No	No	No	No	No	No	NA	No	No	No	No	No	No	No	No	NA	Madeshi	Hindu	NA	Tube well or tap	Brick and cement latrine	NA	No	No	Yes	No
82	46	Female	0	Yes	Yes	Two-dose only	Covishield (AstraZeneca/ India) vaccine	NA	78	6	5	Covishield (AstraZeneca/ India) vaccine	NA	78	10	11	NA	NA	NA	NA	NA	No	No	No	No	No	No	No	No	NA	No	No	No	No	No	No	No	No	NA	Madeshi	Hindu	NA	Tube well or tap	Brick and cement latrine	NA	No	Yes	Yes	No
83	69	Female	0	Yes	No	Two-dose only	Covishield (AstraZeneca/ India) vaccine	NA	78	6	5	Verocell vaccine(Sinopharm BBIBP/ China)	NA	78	8	99	NA	NA	NA	NA	NA	No	No	No	No	No	No	No	No	NA	No	No	No	No	No	No	No	No	NA	Madeshi	Hindu	NA	Tube well or tap	Brick and cement latrine	NA	No	No	Yes	Yes
84	66	Female	0	Yes	Yes	One-dose only	Verocell vaccine(Sinopharm BBIBP/ China)	NA	78	4	32	NA	NA	NA	NA	NA	NA	NA	NA	NA	NA	No	No	No	No	No	No	No	No	NA	No	No	No	No	No	No	No	No	NA	Madeshi	Hindu	NA	Tube well or tap	Brick and cement latrine	NA	No	Yes	Yes	Yes
85	53	Female	8	Yes	Yes	Two-dose only	Verocell vaccine(Sinopharm BBIBP/ China)	NA	78	4	27	Verocell vaccine(Sinopharm BBIBP/ China)	NA	78	5	31	NA	NA	NA	NA	NA	No	No	No	No	No	No	No	No	NA	No	No	No	No	No	No	No	No	NA	Madeshi	Hindu	NA	Tube well or tap	Brick and cement latrine	NA	No	Yes	No	Yes
86	20	Female	12	Yes	Yes	Two-dose only	Verocell vaccine(Sinopharm BBIBP/ China)	NA	78	4	32	Verocell vaccine(Sinopharm BBIBP/ China)	NA	78	6	16	NA	NA	NA	NA	NA	No	No	No	No	No	No	No	No	NA	No	No	No	No	No	No	No	No	NA	Madeshi	Hindu	NA	Tube well or tap	Brick and cement latrine	NA	No	No	Yes	Yes
87	43	Female	0	Yes	Yes	One-dose only	Verocell vaccine(Sinopharm BBIBP/ China)	NA	78	3	12	NA	NA	NA	NA	NA	NA	NA	NA	NA	NA	Yes	No	No	Yes	No	No	No	No	NA	No	No	No	No	No	No	No	No	NA	Madeshi	Hindu	NA	Tube well or tap	Brick and cement latrine	NA	No	No	No	Yes
88	30	Female	12	Yes	Yes	Three-dose only	Verocell vaccine(Sinopharm BBIBP/ China)	NA	78	4	32	Verocell vaccine(Sinopharm BBIBP/ China)	NA	78	5	30	Covishield (AstraZeneca/ India) vaccine	NA	79	2	19	No	No	No	No	No	No	No	No	NA	No	No	No	No	No	No	No	No	NA	Madeshi	Hindu	NA	Tube well or tap	Pit latrine	NA	No	No	Yes	Yes
89	45	Female	0	Yes	Yes	Two-dose only	Do not know	NA	79	1	99	Covishield (AstraZeneca/ India) vaccine	NA	79	2	19	NA	NA	NA	NA	NA	No	No	No	No	No	No	No	No	NA	No	No	No	No	No	No	No	No	NA	Madeshi	Hindu	NA	Tube well or tap	Brick and cement latrine	NA	No	No	No	No
90	20	Female	0	Yes	No	One-dose only	Verocell vaccine(Sinopharm BBIBP/ China)	NA	78	11	99	NA	NA	NA	NA	NA	NA	NA	NA	NA	NA	No	No	No	No	No	No	No	No	NA	No	No	No	No	No	No	No	No	NA	Madeshi	Hindu	NA	Tube well or tap	Brick and cement latrine	NA	No	No	No	Do not know
91	48	Female	0	Yes	Yes	One-dose only	Johnson & Johnson	NA	78	4	13	NA	NA	NA	NA	NA	NA	NA	NA	NA	NA	No	No	No	No	No	No	No	No	NA	No	No	No	No	No	No	No	No	NA	Madeshi	Hindu	NA	Tube well or tap	Brick and cement latrine	NA	No	No	Yes	No
92	18	Female	4	No	No	NA	NA	NA	NA	NA	NA	NA	NA	NA	NA	NA	NA	NA	NA	NA	NA	NA	No	No	No	No	No	No	No	NA	NA	No	No	No	No	No	No	No	NA	Madeshi	Hindu	NA	Tube well or tap	Brick and cement latrine	NA	No	Yes	Yes	No
93	30	Female	15	Yes	Yes	Two-dose only	Johnson & Johnson	NA	78	4	13	Covishield (AstraZeneca/ India) vaccine	NA	79	3	20	NA	NA	NA	NA	NA	No	No	No	No	No	No	No	No	NA	No	No	No	No	No	No	No	No	NA	Madeshi	Hindu	NA	Tube well or tap	Brick and cement latrine	NA	No	No	Yes	Yes
94	38	Female	5	Yes	Yes	One-dose only	Johnson & Johnson	NA	78	4	15	NA	NA	NA	NA	NA	NA	NA	NA	NA	NA	No	No	No	No	No	No	No	No	NA	No	No	No	No	No	No	No	No	NA	Madeshi	Hindu	NA	Tube well or tap	Brick and cement latrine	NA	No	No	No	Yes
95	38	Female	0	Yes	Yes	Two-dose only	Verocell vaccine(Sinopharm BBIBP/ China)	NA	78	6	16	Verocell vaccine(Sinopharm BBIBP/ China)	NA	78	8	16	NA	NA	NA	NA	NA	No	No	No	No	No	No	No	No	NA	No	No	No	No	No	No	No	No	NA	Madeshi	Hindu	NA	Tube well or tap	Brick and cement latrine	NA	No	Yes	Yes	No
96	41	Female	0	Yes	Yes	Two-dose only	Johnson & Johnson	NA	78	4	16	Covishield (AstraZeneca/ India) vaccine	NA	79	3	10	NA	NA	NA	NA	NA	No	No	No	No	No	No	No	No	NA	No	No	No	No	No	No	No	No	NA	Madeshi	Hindu	NA	Tube well or tap	No latrine present	NA	No	Yes	Yes	Yes
97	42	Female	0	Yes	Yes	Three-dose only	Verocell vaccine(Sinopharm BBIBP/ China)	NA	78	4	29	Verocell vaccine(Sinopharm BBIBP/ China)	NA	78	5	31	Covishield (AstraZeneca/ India) vaccine	NA	78	2	99	No	No	No	No	No	No	No	No	NA	No	No	No	No	No	No	No	No	NA	Madeshi	Hindu	NA	Tube well or tap	Brick and cement latrine	NA	No	Yes	No	Yes
98	52	Female	0	Yes	Yes	Two-dose only	Verocell vaccine(Sinopharm BBIBP/ China)	NA	78	8	17	Verocell vaccine(Sinopharm BBIBP/ China)	NA	78	9	20	NA	NA	NA	NA	NA	No	No	No	No	No	No	No	No	NA	No	No	No	No	No	No	No	No	NA	Madeshi	Hindu	NA	Tube well or tap	No latrine present	NA	No	Yes	Yes	Yes
99	65	Male	2	Yes	Yes	Three-dose only	Covishield (AstraZeneca/ India) vaccine	NA	77	11	23	Covishield (AstraZeneca/ India) vaccine	NA	78	5	17	Covishield (AstraZeneca/ India) vaccine	NA	79	3	19	No	No	No	No	No	No	No	No	NA	No	No	No	No	No	No	No	No	NA	Madeshi	Hindu	NA	Tube well or tap	Brick and cement latrine	NA	No	No	Yes	Yes
100	43	Female	5	Yes	Yes	Two-dose only	Verocell vaccine(Sinopharm BBIBP/ China)	NA	78	4	27	Verocell vaccine(Sinopharm BBIBP/ China)	NA	79	3	19	NA	NA	NA	NA	NA	No	No	No	No	No	No	No	No	NA	No	No	No	No	No	No	No	No	NA	Madeshi	Hindu	NA	Tube well or tap	Brick and cement latrine	NA	No	No	No	Yes
101	60	Male	0	Yes	Yes	One-dose only	Covishield (AstraZeneca/ India) vaccine	NA	79	3	19	NA	NA	NA	NA	NA	NA	NA	NA	NA	NA	No	No	No	No	No	No	No	No	NA	No	No	No	No	No	No	No	No	NA	Madeshi	Hindu	NA	Tube well or tap	Brick and cement latrine	NA	No	Yes	Yes	No
102	43	Female	0	Yes	Yes	Three-dose only	Verocell vaccine(Sinopharm BBIBP/ China)	NA	78	4	32	Verocell vaccine(Sinopharm BBIBP/ China)	NA	78	5	29	Verocell vaccine(Sinopharm BBIBP/ China)	NA	79	2	20	No	No	No	No	No	No	No	No	NA	No	No	No	No	No	No	No	No	NA	Madeshi	Hindu	NA	Tube well or tap	Brick and cement latrine	NA	No	No	Yes	No
103	25	Female	0	Yes	Yes	Two-dose only	Verocell vaccine(Sinopharm BBIBP/ China)	NA	78	8	19	Verocell vaccine(Sinopharm BBIBP/ China)	NA	78	9	19	NA	NA	NA	NA	NA	No	No	No	No	No	No	No	No	NA	No	No	No	No	No	No	No	No	NA	Madeshi	Hindu	NA	Tube well or tap	Brick and cement latrine	NA	No	No	No	No
104	25	Female	0	Yes	No	One-dose only	Covishield (AstraZeneca/ India) vaccine	NA	78	10	25	NA	NA	NA	NA	NA	NA	NA	NA	NA	NA	No	No	No	No	No	No	No	No	NA	No	No	No	No	No	No	No	No	NA	Madeshi	Hindu	NA	Tube well or tap	Brick and cement latrine	NA	No	Yes	No	Yes
105	41	Female	0	Yes	Yes	Two-dose only	Verocell vaccine(Sinopharm BBIBP/ China)	NA	78	4	28	Verocell vaccine(Sinopharm BBIBP/ China)	NA	78	5	3	NA	NA	NA	NA	NA	No	No	No	No	No	No	No	No	NA	No	No	No	No	No	No	No	No	NA	Madeshi	Hindu	NA	Tube well or tap	Brick and cement latrine	NA	No	Yes	No	Yes
106	26	Female	0	Yes	Yes	Two-dose only	Verocell vaccine(Sinopharm BBIBP/ China)	NA	78	9	20	Verocell vaccine(Sinopharm BBIBP/ China)	NA	78	10	25	NA	NA	NA	NA	NA	No	No	No	No	No	No	No	No	NA	No	No	No	No	No	No	No	No	NA	Pahadi	Hindu	NA	Tube well or tap	Brick and cement latrine	NA	No	No	Yes	Yes
107	20	Female	2	No	No	NA	NA	NA	NA	NA	NA	NA	NA	NA	NA	NA	NA	NA	NA	NA	NA	NA	No	No	No	No	No	No	No	NA	NA	No	No	No	No	No	No	No	NA	Madeshi	Hindu	NA	Tube well or tap	Brick and cement latrine	NA	No	No	Yes	Yes
108	20	Female	0	Yes	No	Two-dose only	Do not know	NA	78	7	99	Do not know	NA	78	8	99	NA	NA	NA	NA	NA	No	No	No	No	No	No	No	No	NA	No	No	No	No	No	No	No	No	NA	Madeshi	Hindu	NA	Tube well or tap	Brick and cement latrine	NA	No	Yes	Yes	Yes
109	55	Female	0	Yes	Yes	Three-dose only	Covishield (AstraZeneca/ India) vaccine	NA	77	11	26	Covishield (AstraZeneca/ India) vaccine	NA	78	5	16	Covishield (AstraZeneca/ India) vaccine	NA	78	11	18	No	No	No	No	No	No	No	No	NA	No	No	No	No	No	No	No	No	NA	Madeshi	Hindu	NA	Tube well or tap	Brick and cement latrine	NA	No	Yes	Yes	Yes
110	49	Female	0	Yes	Yes	Two-dose only	Verocell vaccine(Sinopharm BBIBP/ China)	NA	78	8	19	Verocell vaccine(Sinopharm BBIBP/ China)	NA	78	9	18	NA	NA	NA	NA	NA	Yes	No	No	Yes	No	No	No	No	NA	Yes	No	Yes	No	No	No	No	No	NA	Madeshi	Hindu	NA	Tube well or tap	Brick and cement latrine	NA	No	Yes	Yes	Yes
111	38	Female	0	Yes	Yes	Two-dose only	Verocell vaccine(Sinopharm BBIBP/ China)	NA	78	6	17	Verocell vaccine(Sinopharm BBIBP/ China)	NA	78	9	19	NA	NA	NA	NA	NA	No	No	No	No	No	No	No	No	NA	No	No	No	No	No	No	No	No	NA	Madeshi	Hindu	NA	Tube well or tap	Brick and cement latrine	NA	No	No	Yes	No
112	19	Female	4	No	No	NA	NA	NA	NA	NA	NA	NA	NA	NA	NA	NA	NA	NA	NA	NA	NA	NA	No	No	No	No	No	No	No	NA	NA	No	No	No	No	No	No	No	NA	Madeshi	Hindu	NA	Tube well or tap	Brick and cement latrine	NA	No	No	Yes	Yes
113	21	Male	12	Yes	Yes	Two-dose only	Covishield (AstraZeneca/ India) vaccine	NA	78	5	18	Covishield (AstraZeneca/ India) vaccine	NA	78	7	13	NA	NA	NA	NA	NA	Yes	No	No	Yes	No	No	No	No	NA	No	No	No	No	No	No	No	No	NA	Pahadi	Hindu	NA	Tube well or tap	Brick and cement latrine	NA	No	Yes	Yes	Yes
114	45	Female	0	No	No	NA	NA	NA	NA	NA	NA	NA	NA	NA	NA	NA	NA	NA	NA	NA	NA	NA	No	No	No	No	No	No	No	NA	NA	No	No	No	No	No	No	No	NA	Madeshi	Islam	NA	Tube well or tap	Brick and cement latrine	NA	No	No	Yes	No
115	24	Female	15	Yes	Yes	Two-dose only	Verocell vaccine(Sinopharm BBIBP/ China)	NA	78	4	31	Verocell vaccine(Sinopharm BBIBP/ China)	NA	78	8	2	NA	NA	NA	NA	NA	No	No	No	No	No	No	No	No	NA	No	No	No	No	No	No	No	No	NA	Madeshi	Hindu	NA	Tube well or tap	Brick and cement latrine	NA	No	Yes	Yes	Yes
116	27	Female	0	Yes	No	One-dose only	Covishield (AstraZeneca/ India) vaccine	NA	78	6	5	NA	NA	NA	NA	NA	NA	NA	NA	NA	NA	No	No	No	No	No	No	No	No	NA	No	No	No	No	No	No	No	No	NA	Madeshi	Hindu	NA	Tube well or tap	No latrine present	NA	No	No	No	No
117	22	Female	0	No	No	NA	NA	NA	NA	NA	NA	NA	NA	NA	NA	NA	NA	NA	NA	NA	NA	NA	No	No	No	No	No	No	No	NA	NA	No	No	No	No	No	No	No	NA	Madeshi	Islam	NA	Tube well or tap	Brick and cement latrine	NA	No	No	Yes	No
118	52	Male	8	Yes	Yes	Two-dose only	Verocell vaccine(Sinopharm BBIBP/ China)	NA	78	4	27	Verocell vaccine(Sinopharm BBIBP/ China)	NA	78	5	31	NA	NA	NA	NA	NA	No	No	No	No	No	No	No	No	NA	No	No	No	No	No	No	No	No	NA	Madeshi	Hindu	NA	Tube well or tap	Brick and cement latrine	NA	No	Yes	Yes	No
119	23	Male	9	Yes	Yes	One-dose only	Johnson & Johnson	NA	78	4	13	NA	NA	NA	NA	NA	NA	NA	NA	NA	NA	Yes	No	No	Yes	No	No	No	No	NA	Yes	No	Yes	No	No	No	No	No	NA	Pahadi	Hindu	NA	Tube well or tap	Brick and cement latrine	NA	No	No	No	Yes
120	50	Female	0	Yes	No	One-dose only	Covishield (AstraZeneca/ India) vaccine	NA	79	2	99	NA	NA	NA	NA	NA	NA	NA	NA	NA	NA	No	No	No	No	No	No	No	No	NA	No	No	No	No	No	No	No	No	NA	Pahadi	Hindu	NA	Tube well or tap	Brick and cement latrine	NA	No	No	No	No
121	23	Female	10	Yes	Yes	Two-dose only	Verocell vaccine(Sinopharm BBIBP/ China)	NA	78	6	14	Verocell vaccine(Sinopharm BBIBP/ China)	NA	78	8	9	NA	NA	NA	NA	NA	No	No	No	No	No	No	No	No	NA	No	No	No	No	No	No	No	No	NA	Pahadi	Hindu	NA	Tube well or tap	Brick and cement latrine	NA	No	No	No	No
122	21	Female	2	Yes	Yes	Two-dose only	Covishield (AstraZeneca/ India) vaccine	NA	78	11	3	Covishield (AstraZeneca/ India) vaccine	NA	79	1	5	NA	NA	NA	NA	NA	No	No	No	No	No	No	No	No	NA	No	No	No	No	No	No	No	No	NA	Madeshi	Hindu	NA	Tube well or tap	Brick and cement latrine	NA	No	Yes	Yes	Yes
123	47	Female	2	Yes	Yes	Two-dose only	Verocell vaccine(Sinopharm BBIBP/ China)	NA	78	5	10	Covishield (AstraZeneca/ India) vaccine	NA	78	8	7	NA	NA	NA	NA	NA	No	No	No	No	No	No	No	No	NA	No	No	No	No	No	No	No	No	NA	Madeshi	Hindu	NA	Tube well or tap	Brick and cement latrine	NA	No	Yes	No	Yes
124	18	Male	11	Yes	Yes	Two-dose only	Moderna	NA	78	9	8	Moderna	NA	78	10	20	NA	NA	NA	NA	NA	No	No	No	No	No	No	No	No	NA	No	No	No	No	No	No	No	No	NA	Madeshi	Hindu	NA	Tube well or tap	Brick and cement latrine	NA	No	Yes	No	Yes
125	65	Female	0	Yes	Yes	Two-dose only	Verocell vaccine(Sinopharm BBIBP/ China)	NA	78	8	16	Verocell vaccine(Sinopharm BBIBP/ China)	NA	78	9	21	NA	NA	NA	NA	NA	No	No	No	No	No	No	No	No	NA	No	No	No	No	No	No	No	No	NA	Pahadi	Hindu	NA	Tube well or tap	Brick and cement latrine	NA	No	No	Yes	Yes
126	45	Female	0	Yes	No	One-dose only	Johnson & Johnson	NA	78	4	99	NA	NA	NA	NA	NA	NA	NA	NA	NA	NA	No	No	No	No	No	No	No	No	NA	No	No	No	No	No	No	No	No	NA	Madeshi	Hindu	NA	Tube well or tap	Brick and cement latrine	NA	No	No	No	Yes
127	26	Female	3	Yes	Yes	Three-dose only	Verocell vaccine(Sinopharm BBIBP/ China)	NA	78	6	13	Verocell vaccine(Sinopharm BBIBP/ China)	NA	78	8	8	Verocell vaccine(Sinopharm BBIBP/ China)	NA	78	12	11	No	No	No	No	No	No	No	No	NA	No	No	No	No	No	No	No	No	NA	Madeshi	Hindu	NA	Tube well or tap	Brick and cement latrine	NA	No	Yes	No	No
128	22	Female	9	Yes	Yes	Three-dose only	Verocell vaccine(Sinopharm BBIBP/ China)	NA	78	6	13	Verocell vaccine(Sinopharm BBIBP/ China)	NA	78	8	8	Verocell vaccine(Sinopharm BBIBP/ China)	NA	78	12	9	No	No	No	No	No	No	No	No	NA	No	No	No	No	No	No	No	No	NA	Madeshi	Hindu	NA	Tube well or tap	Brick and cement latrine	NA	No	Yes	Yes	Yes
129	20	Female	10	Yes	Yes	Two-dose only	Verocell vaccine(Sinopharm BBIBP/ China)	NA	78	8	16	Verocell vaccine(Sinopharm BBIBP/ China)	NA	78	11	20	NA	NA	NA	NA	NA	No	No	No	No	No	No	No	No	NA	No	No	No	No	No	No	No	No	NA	Madeshi	Hindu	NA	Tube well or tap	Brick and cement latrine	NA	No	Yes	Yes	Yes
130	29	Female	5	Yes	No	Two-dose only	Verocell vaccine(Sinopharm BBIBP/ China)	NA	78	8	25	Verocell vaccine(Sinopharm BBIBP/ China)	NA	78	9	23	NA	NA	NA	NA	NA	No	No	No	No	No	No	No	No	NA	No	No	No	No	No	No	No	No	NA	Madeshi	Hindu	NA	Tube well or tap	Brick and cement latrine	NA	No	No	Yes	No
131	29	Male	5	Yes	Yes	Two-dose only	Johnson & Johnson	NA	78	8	6	Covishield (AstraZeneca/ India) vaccine	NA	79	3	23	NA	NA	NA	NA	NA	Yes	No	No	Yes	No	No	No	No	NA	No	No	No	No	No	No	No	No	NA	Madeshi	Hindu	NA	Tube well or tap	Brick and cement latrine	NA	No	Yes	No	No
132	39	Female	0	Yes	Yes	Two-dose only	Covishield (AstraZeneca/ India) vaccine	NA	78	9	26	Covishield (AstraZeneca/ India) vaccine	NA	79	11	12	NA	NA	NA	NA	NA	Yes	No	No	Yes	No	No	No	No	NA	No	No	No	No	No	No	No	No	NA	Madeshi	Hindu	NA	Unprotected ring well	Brick and cement latrine	NA	No	Yes	No	Yes
133	46	Female	0	Yes	Yes	Three-dose only	Verocell vaccine(Sinopharm BBIBP/ China)	NA	78	6	14	Verocell vaccine(Sinopharm BBIBP/ China)	NA	78	8	8	Covishield (AstraZeneca/ India) vaccine	NA	79	1	12	No	No	No	No	No	No	No	No	NA	No	No	No	No	No	No	No	No	NA	Madeshi	Hindu	NA	Tube well or tap	Brick and cement latrine	NA	No	Yes	No	Yes
134	23	Female	13	Yes	Yes	Three-dose only	Verocell vaccine(Sinopharm BBIBP/ China)	NA	78	8	9	Verocell vaccine(Sinopharm BBIBP/ China)	NA	78	9	30	Moderna	NA	79	2	23	No	No	No	No	No	No	No	No	NA	No	No	No	No	No	No	No	No	NA	Madeshi	Islam	NA	Tube well or tap	Brick and cement latrine	NA	No	No	Yes	Yes
135	34	Female	8	Yes	Yes	Three-dose only	Verocell vaccine(Sinopharm BBIBP/ China)	NA	78	6	14	Verocell vaccine(Sinopharm BBIBP/ China)	NA	78	8	8	Covishield (AstraZeneca/ India) vaccine	NA	79	1	12	No	No	No	No	No	No	No	No	NA	No	No	No	No	No	No	No	No	NA	Madeshi	Hindu	NA	Tube well or tap	Brick and cement latrine	NA	No	No	No	Yes
136	42	Male	0	Yes	No	One-dose only	Covishield (AstraZeneca/ India) vaccine	NA	78	4	99	NA	NA	NA	NA	NA	NA	NA	NA	NA	NA	No	No	No	No	No	No	No	No	NA	No	No	No	No	No	No	No	No	NA	Madeshi	Hindu	NA	Tube well or tap	Pit latrine	NA	No	No	No	No
137	37	Female	0	Yes	No	Two-dose only	Verocell vaccine(Sinopharm BBIBP/ China)	NA	78	5	19	Verocell vaccine(Sinopharm BBIBP/ China)	NA	78	12	26	NA	NA	NA	NA	NA	No	No	No	No	No	No	No	No	NA	No	No	No	No	No	No	No	No	NA	Madeshi	Islam	NA	Tube well or tap	Brick and cement latrine	NA	No	No	No	No
138	20	Female	0	Yes	Yes	Two-dose only	Verocell vaccine(Sinopharm BBIBP/ China)	NA	78	8	18	Verocell vaccine(Sinopharm BBIBP/ China)	NA	78	9	21	NA	NA	NA	NA	NA	No	No	No	No	No	No	No	No	NA	No	No	No	No	No	No	No	No	NA	Madeshi	Hindu	NA	Tube well or tap	Brick and cement latrine	NA	No	No	Yes	No
139	65	Female	0	Yes	Yes	Two-dose only	Verocell vaccine(Sinopharm BBIBP/ China)	NA	78	9	6	Verocell vaccine(Sinopharm BBIBP/ China)	NA	78	9	28	NA	NA	NA	NA	NA	No	No	No	No	No	No	No	No	NA	No	No	No	No	No	No	No	No	NA	Madeshi	Hindu	NA	Tube well or tap	Brick and cement latrine	NA	No	No	Yes	No
140	73	Male	0	Yes	Yes	Two-dose only	Verocell vaccine(Sinopharm BBIBP/ China)	NA	78	8	16	Verocell vaccine(Sinopharm BBIBP/ China)	NA	78	9	19	NA	NA	NA	NA	NA	No	No	No	No	No	No	No	No	NA	No	No	No	No	No	No	No	No	NA	Madeshi	Islam	NA	Tube well or tap	Brick and cement latrine	NA	No	Yes	Yes	Yes
141	20	Female	0	No	No	NA	NA	NA	NA	NA	NA	NA	NA	NA	NA	NA	NA	NA	NA	NA	NA	NA	No	No	No	No	No	No	No	NA	NA	No	No	No	No	No	No	No	NA	Madeshi	Hindu	NA	Tube well or tap	Pit latrine	NA	No	No	Yes	No
142	25	Female	0	Yes	Yes	Two-dose only	Verocell vaccine(Sinopharm BBIBP/ China)	NA	78	8	17	Verocell vaccine(Sinopharm BBIBP/ China)	NA	78	9	19	NA	NA	NA	NA	NA	No	No	No	No	No	No	No	No	NA	No	No	No	No	No	No	No	No	NA	Madeshi	Hindu	NA	Tube well or tap	Brick and cement latrine	NA	No	No	No	No
143	45	Female	12	Yes	No	Two-dose only	Covishield (AstraZeneca/ India) vaccine	NA	78	4	99	Covishield (AstraZeneca/ India) vaccine	NA	78	12	99	NA	NA	NA	NA	NA	No	No	No	No	No	No	No	No	NA	No	No	No	No	No	No	No	No	NA	Madeshi	Hindu	NA	Tube well or tap	Brick and cement latrine	NA	No	No	No	No
144	36	Male	12	Yes	Yes	Two-dose only	Verocell vaccine(Sinopharm BBIBP/ China)	NA	78	6	12	Verocell vaccine(Sinopharm BBIBP/ China)	NA	78	9	1	NA	NA	NA	NA	NA	No	No	No	No	No	No	No	No	NA	No	No	No	No	No	No	No	No	NA	Pahadi	Hindu	NA	Tube well or tap	Brick and cement latrine	NA	No	No	No	Yes
145	30	Female	12	Yes	Yes	Three-dose only	Verocell vaccine(Sinopharm BBIBP/ China)	NA	78	6	10	Verocell vaccine(Sinopharm BBIBP/ China)	NA	78	9	2	Verocell vaccine(Sinopharm BBIBP/ China)	NA	79	1	11	No	No	No	No	No	No	No	No	NA	No	No	No	No	No	No	No	No	NA	Pahadi	Hindu	NA	Tube well or tap	Brick and cement latrine	NA	No	No	Yes	Yes
146	18	Female	4	No	No	NA	NA	NA	NA	NA	NA	NA	NA	NA	NA	NA	NA	NA	NA	NA	NA	NA	No	No	No	No	No	No	No	NA	NA	No	No	No	No	No	No	No	NA	Madeshi	Hindu	NA	Tube well or tap	No latrine present	NA	No	No	No	No
147	24	Female	12	Yes	Yes	Two-dose only	Verocell vaccine(Sinopharm BBIBP/ China)	NA	78	4	27	Verocell vaccine(Sinopharm BBIBP/ China)	NA	78	8	99	NA	NA	NA	NA	NA	No	No	No	No	No	No	No	No	NA	No	No	No	No	No	No	No	No	NA	Madeshi	Hindu	NA	Tube well or tap	Brick and cement latrine	NA	No	No	No	No
148	31	Male	12	Yes	Yes	Three-dose only	Other vaccine	Sputnik v	77	12	7	Other vaccine	Sputnik v	77	12	29	Pfizer	NA	78	10	17	Yes	No	No	No	No	No	Yes	No	Sputnik v	Yes	No	Yes	No	No	No	No	No	NA	Madeshi	Islam	NA	Tube well or tap	Brick and cement latrine	NA	No	Yes	No	No
149	45	Female	7	Yes	Yes	Two-dose only	Verocell vaccine(Sinopharm BBIBP/ China)	NA	78	4	29	Verocell vaccine(Sinopharm BBIBP/ China)	NA	78	5	30	NA	NA	NA	NA	NA	No	No	No	No	No	No	No	No	NA	No	No	No	No	No	No	No	No	NA	Pahadi	Hindu	NA	Tube well or tap	Brick and cement latrine	NA	No	No	No	Yes
150	21	Female	12	Yes	Yes	One-dose only	Verocell vaccine(Sinopharm BBIBP/ China)	NA	78	6	12	NA	NA	NA	NA	NA	NA	NA	NA	NA	NA	No	No	No	No	No	No	No	No	NA	No	No	No	No	No	No	No	No	NA	Madeshi	Hindu	NA	Tube well or tap	Brick and cement latrine	NA	No	Yes	Yes	Yes
151	60	Female	0	Yes	Yes	Two-dose only	Verocell vaccine(Sinopharm BBIBP/ China)	NA	78	2	27	Verocell vaccine(Sinopharm BBIBP/ China)	NA	78	3	23	NA	NA	NA	NA	NA	No	No	No	No	No	No	No	No	NA	No	No	No	No	No	No	No	No	NA	Pahadi	Hindu	NA	Tube well or tap	Brick and cement latrine	NA	No	No	Yes	Yes
152	70	Male	2	Yes	Yes	Three-dose only	Verocell vaccine(Sinopharm BBIBP/ China)	NA	78	4	28	Verocell vaccine(Sinopharm BBIBP/ China)	NA	78	5	29	Covishield (AstraZeneca/ India) vaccine	NA	78	11	20	No	No	No	No	No	No	No	No	NA	No	No	No	No	No	No	No	No	NA	Madeshi	Hindu	NA	Tube well or tap	Brick and cement latrine	NA	No	Yes	Yes	No
153	38	Female	0	Yes	Yes	Two-dose only	Verocell vaccine(Sinopharm BBIBP/ China)	NA	78	8	26	Verocell vaccine(Sinopharm BBIBP/ China)	NA	78	9	21	NA	NA	NA	NA	NA	No	No	No	No	No	No	No	No	NA	No	No	No	No	No	No	No	No	NA	Madeshi	Islam	NA	Tube well or tap	Brick and cement latrine	NA	No	No	Yes	Yes
154	40	Female	0	Yes	Yes	Two-dose only	Verocell vaccine(Sinopharm BBIBP/ China)	NA	78	4	29	Verocell vaccine(Sinopharm BBIBP/ China)	NA	78	8	8	NA	NA	NA	NA	NA	No	No	No	No	No	No	No	No	NA	No	No	No	No	No	No	No	No	NA	Madeshi	Hindu	NA	Tube well or tap	Brick and cement latrine	NA	No	Yes	Yes	No
155	18	Female	12	Yes	Yes	Two-dose only	Covishield (AstraZeneca/ India) vaccine	NA	78	5	21	Covishield (AstraZeneca/ India) vaccine	NA	78	8	8	NA	NA	NA	NA	NA	Yes	No	No	Yes	No	No	No	No	NA	No	No	No	No	No	No	No	No	NA	Madeshi	Hindu	NA	Tube well or tap	Brick and cement latrine	NA	No	No	Yes	Yes
156	18	Female	9	No	No	NA	NA	NA	NA	NA	NA	NA	NA	NA	NA	NA	NA	NA	NA	NA	NA	NA	No	No	No	No	No	No	No	NA	NA	No	No	No	No	No	No	No	NA	Madeshi	Islam	NA	Tube well or tap	Brick and cement latrine	NA	No	No	Yes	No
157	21	Female	11	Yes	Yes	Two-dose only	Verocell vaccine(Sinopharm BBIBP/ China)	NA	78	8	24	Verocell vaccine(Sinopharm BBIBP/ China)	NA	78	9	27	NA	NA	NA	NA	NA	No	No	No	No	No	No	No	No	NA	No	No	No	No	No	No	No	No	NA	Madeshi	Islam	NA	Tube well or tap	Brick and cement latrine	NA	No	No	Yes	No
158	49	Male	3	Yes	Yes	Two-dose only	Verocell vaccine(Sinopharm BBIBP/ China)	NA	78	8	9	Verocell vaccine(Sinopharm BBIBP/ China)	NA	78	9	18	NA	NA	NA	NA	NA	No	No	No	No	No	No	No	No	NA	No	No	No	No	No	No	No	No	NA	Madeshi	Islam	NA	Tube well or tap	Brick and cement latrine	NA	No	Yes	Yes	No
159	50	Male	7	Yes	No	One-dose only	Johnson & Johnson	NA	78	99	99	NA	NA	NA	NA	NA	NA	NA	NA	NA	NA	No	No	No	No	No	No	No	No	NA	No	No	No	No	No	No	No	No	NA	Madeshi	Islam	NA	Tube well or tap	Brick and cement latrine	NA	No	Yes	No	No
160	37	Female	18	Yes	Yes	One-dose only	Johnson & Johnson	NA	78	9	26	NA	NA	NA	NA	NA	NA	NA	NA	NA	NA	Yes	No	No	No	No	Yes	No	No	NA	Yes	No	No	Yes	No	No	No	No	NA	Pahadi	Hindu	NA	Tube well or tap	Brick and cement latrine	NA	No	No	No	Yes
161	46	Female	3	No	No	NA	NA	NA	NA	NA	NA	NA	NA	NA	NA	NA	NA	NA	NA	NA	NA	NA	No	No	No	No	No	No	No	NA	NA	No	No	No	No	No	No	No	NA	Pahadi	Hindu	NA	Tube well or tap	Brick and cement latrine	NA	No	No	No	No
162	33	Male	0	Yes	Yes	Two-dose only	Johnson & Johnson	NA	78	10	16	Johnson & Johnson	NA	79	3	5	NA	NA	NA	NA	NA	No	No	No	No	No	No	No	No	NA	No	No	No	No	No	No	No	No	NA	Madeshi	Islam	NA	Tube well or tap	Brick and cement latrine	NA	No	No	Yes	No
163	22	Female	12	Yes	Yes	Two-dose only	Verocell vaccine(Sinopharm BBIBP/ China)	NA	78	4	29	Verocell vaccine(Sinopharm BBIBP/ China)	NA	78	9	30	NA	NA	NA	NA	NA	No	No	No	No	No	No	No	No	NA	No	No	No	No	No	No	No	No	NA	Madeshi	Hindu	NA	Tube well or tap	Brick and cement latrine	NA	No	No	No	Yes
164	61	Female	5	Yes	Yes	Three-dose only	Covishield (AstraZeneca/ India) vaccine	NA	77	11	25	Covishield (AstraZeneca/ India) vaccine	NA	78	99	99	Covishield (AstraZeneca/ India) vaccine	NA	78	10	99	Yes	No	No	Yes	No	No	No	No	NA	No	No	No	No	No	No	No	No	NA	Pahadi	Hindu	NA	Tube well or tap	Brick and cement latrine	NA	Yes	No	No	Yes
165	58	Female	0	Yes	Yes	Three-dose only	Verocell vaccine(Sinopharm BBIBP/ China)	NA	78	3	11	Verocell vaccine(Sinopharm BBIBP/ China)	NA	78	4	8	Covishield (AstraZeneca/ India) vaccine	NA	78	11	22	No	No	No	No	No	No	No	No	NA	No	No	No	No	No	No	No	No	NA	Pahadi	Hindu	NA	Tube well or tap	Brick and cement latrine	NA	No	Yes	Yes	Yes
166	34	Female	3	Yes	No	Two-dose only	Verocell vaccine(Sinopharm BBIBP/ China)	NA	78	6	11	Verocell vaccine(Sinopharm BBIBP/ China)	NA	78	8	18	NA	NA	NA	NA	NA	No	No	No	No	No	No	No	No	NA	No	No	No	No	No	No	No	No	NA	Madeshi	Hindu	NA	Tube well or tap	Brick and cement latrine	NA	No	No	Yes	No
167	22	Female	0	No	No	NA	NA	NA	NA	NA	NA	NA	NA	NA	NA	NA	NA	NA	NA	NA	NA	NA	No	No	No	No	No	No	No	NA	NA	No	No	No	No	No	No	No	NA	Madeshi	Hindu	NA	Tube well or tap	Brick and cement latrine	NA	No	No	Yes	No
168	52	Female	8	Yes	No	One-dose only	Verocell vaccine(Sinopharm BBIBP/ China)	NA	78	5	99	NA	NA	NA	NA	NA	NA	NA	NA	NA	NA	No	No	No	No	No	No	No	No	NA	No	No	No	No	No	No	No	No	NA	Madeshi	Hindu	NA	Tube well or tap	Brick and cement latrine	NA	No	No	No	Yes
169	39	Male	11	Yes	No	Two-dose only	Verocell vaccine(Sinopharm BBIBP/ China)	NA	78	99	99	Verocell vaccine(Sinopharm BBIBP/ China)	NA	78	99	99	NA	NA	NA	NA	NA	No	No	No	No	No	No	No	No	NA	No	No	No	No	No	No	No	No	NA	Pahadi	Hindu	NA	Tube well or tap	Brick and cement latrine	NA	No	No	No	Yes
170	36	Female	7	Yes	Yes	Two-dose only	Verocell vaccine(Sinopharm BBIBP/ China)	NA	78	2	27	Verocell vaccine(Sinopharm BBIBP/ China)	NA	78	3	22	NA	NA	NA	NA	NA	No	No	No	No	No	No	No	No	NA	No	No	No	No	No	No	No	No	NA	Madeshi	Hindu	NA	Tube well or tap	Brick and cement latrine	NA	No	No	No	Yes
171	51	Female	0	Yes	Yes	Two-dose only	Verocell vaccine(Sinopharm BBIBP/ China)	NA	78	6	10	Verocell vaccine(Sinopharm BBIBP/ China)	NA	78	8	6	NA	NA	NA	NA	NA	No	No	No	No	No	No	No	No	NA	No	No	No	No	No	No	No	No	NA	Madeshi	Hindu	NA	Tube well or tap	Brick and cement latrine	NA	No	Yes	Yes	No
172	47	Female	0	Yes	Yes	One-dose only	Johnson & Johnson	NA	78	4	12	NA	NA	NA	NA	NA	NA	NA	NA	NA	NA	No	No	No	No	No	No	No	No	NA	No	No	No	No	No	No	No	No	NA	Madeshi	Hindu	NA	Tube well or tap	Brick and cement latrine	NA	No	No	No	Yes
173	42	Female	0	Yes	Yes	Two-dose only	Verocell vaccine(Sinopharm BBIBP/ China)	NA	78	6	11	Verocell vaccine(Sinopharm BBIBP/ China)	NA	78	8	6	NA	NA	NA	NA	NA	No	No	No	No	No	No	No	No	NA	No	No	No	No	No	No	No	No	NA	Madeshi	Islam	NA	Tube well or tap	Brick and cement latrine	NA	No	No	Yes	Yes
174	32	Male	10	Yes	Yes	Two-dose only	Other vaccine	CoronaVac	78	6	30	Other vaccine	CoronaVac	78	8	14	NA	NA	NA	NA	NA	No	No	No	No	No	No	No	No	NA	No	No	No	No	No	No	No	No	NA	Madeshi	Hindu	NA	Tube well or tap	Brick and cement latrine	NA	No	Yes	Yes	Yes
175	30	Female	10	Yes	Yes	Two-dose only	Covishield (AstraZeneca/ India) vaccine	NA	78	9	27	Covishield (AstraZeneca/ India) vaccine	NA	79	1	15	NA	NA	NA	NA	NA	No	No	No	No	No	No	No	No	NA	No	No	No	No	No	No	No	No	NA	Madeshi	Hindu	NA	Tube well or tap	Brick and cement latrine	NA	No	Yes	Yes	No
176	51	Female	0	Yes	Yes	Two-dose only	Verocell vaccine(Sinopharm BBIBP/ China)	NA	78	6	12	Verocell vaccine(Sinopharm BBIBP/ China)	NA	78	8	9	NA	NA	NA	NA	NA	No	No	No	No	No	No	No	No	NA	No	No	No	No	No	No	No	No	NA	Madeshi	Islam	NA	Tube well or tap	Brick and cement latrine	NA	No	No	Yes	No
177	31	Female	5	Yes	Yes	Two-dose only	Verocell vaccine(Sinopharm BBIBP/ China)	NA	78	8	9	Verocell vaccine(Sinopharm BBIBP/ China)	NA	78	9	6	NA	NA	NA	NA	NA	Yes	No	No	Yes	No	No	No	No	NA	No	No	No	No	No	No	No	No	NA	Madeshi	Hindu	NA	Tube well or tap	Brick and cement latrine	NA	No	No	No	No
178	20	Female	11	No	No	NA	NA	NA	NA	NA	NA	NA	NA	NA	NA	NA	NA	NA	NA	NA	NA	NA	No	No	No	No	No	No	No	NA	NA	No	No	No	No	No	No	No	NA	Madeshi	Hindu	NA	Tube well or tap	Brick and cement latrine	NA	No	Yes	Yes	Yes
179	76	Female	0	Yes	Yes	Two-dose only	Verocell vaccine(Sinopharm BBIBP/ China)	NA	78	7	12	Verocell vaccine(Sinopharm BBIBP/ China)	NA	78	8	7	NA	NA	NA	NA	NA	No	No	No	No	No	No	No	No	NA	No	No	No	No	No	No	No	No	NA	Madeshi	Hindu	NA	Tube well or tap	Brick and cement latrine	NA	No	Yes	Yes	Yes
180	72	Male	5	Yes	Yes	Two-dose only	Verocell vaccine(Sinopharm BBIBP/ China)	NA	78	6	10	Verocell vaccine(Sinopharm BBIBP/ China)	NA	78	8	7	NA	NA	NA	NA	NA	No	No	No	No	No	No	No	No	NA	No	No	No	No	No	No	No	No	NA	Madeshi	Hindu	NA	Tube well or tap	Brick and cement latrine	NA	No	No	No	No
181	28	Female	0	Yes	Yes	Two-dose only	Johnson & Johnson	NA	78	11	22	Johnson & Johnson	NA	79	2	18	NA	NA	NA	NA	NA	No	No	No	No	No	No	No	No	NA	No	No	No	No	No	No	No	No	NA	Madeshi	Hindu	NA	Tube well or tap	Pit latrine	NA	No	Yes	No	No
182	39	Female	5	Yes	Yes	Two-dose only	Verocell vaccine(Sinopharm BBIBP/ China)	NA	78	6	13	Verocell vaccine(Sinopharm BBIBP/ China)	NA	78	8	8	NA	NA	NA	NA	NA	No	No	No	No	No	No	No	No	NA	No	No	No	No	No	No	No	No	NA	Madeshi	Hindu	NA	Tube well or tap	Brick and cement latrine	NA	No	No	No	No
183	36	Female	0	Yes	Yes	Three-dose only	Verocell vaccine(Sinopharm BBIBP/ China)	NA	78	8	1	Verocell vaccine(Sinopharm BBIBP/ China)	NA	78	11	22	Covishield (AstraZeneca/ India) vaccine	NA	79	2	18	No	No	No	No	No	No	No	No	NA	No	No	No	No	No	No	No	No	NA	Madeshi	Hindu	NA	Tube well or tap	No latrine present	NA	No	No	No	No
184	35	Female	0	No	No	NA	NA	NA	NA	NA	NA	NA	NA	NA	NA	NA	NA	NA	NA	NA	NA	NA	No	No	No	No	No	No	No	NA	NA	No	No	No	No	No	No	No	NA	Pahadi	Hindu	NA	Tube well or tap	Brick and cement latrine	NA	No	No	No	No
185	70	Male	0	Yes	Yes	Two-dose only	Verocell vaccine(Sinopharm BBIBP/ China)	NA	78	8	9	Verocell vaccine(Sinopharm BBIBP/ China)	NA	78	9	20	NA	NA	NA	NA	NA	No	No	No	No	No	No	No	No	NA	No	No	No	No	No	No	No	No	NA	Madeshi	Hindu	NA	Tube well or tap	Brick and cement latrine	NA	No	No	Yes	Yes
186	25	Female	12	Yes	Yes	Two-dose only	Verocell vaccine(Sinopharm BBIBP/ China)	NA	78	8	16	Verocell vaccine(Sinopharm BBIBP/ China)	NA	78	9	20	NA	NA	NA	NA	NA	No	No	No	No	No	No	No	No	NA	No	No	No	No	No	No	No	No	NA	Madeshi	Hindu	NA	Tube well or tap	Brick and cement latrine	NA	No	Yes	Yes	Yes
187	20	Male	12	Yes	Yes	Two-dose only	Covishield (AstraZeneca/ India) vaccine	NA	78	6	11	Covishield (AstraZeneca/ India) vaccine	NA	78	10	12	NA	NA	NA	NA	NA	No	No	No	No	No	No	No	No	NA	No	No	No	No	No	No	No	No	NA	Pahadi	Hindu	NA	Tube well or tap	Brick and cement latrine	NA	No	No	Yes	Yes
188	23	Female	16	Yes	No	One-dose only	Verocell vaccine(Sinopharm BBIBP/ China)	NA	78	9	30	NA	NA	NA	NA	NA	NA	NA	NA	NA	NA	No	No	No	No	No	No	No	No	NA	No	No	No	No	No	No	No	No	NA	Madeshi	Hindu	NA	Tube well or tap	Brick and cement latrine	NA	No	Yes	No	Yes
189	64	Female	0	Yes	Yes	Three-dose only	Covishield (AstraZeneca/ India) vaccine	NA	78	9	28	Covishield (AstraZeneca/ India) vaccine	NA	78	11	24	Moderna	NA	79	2	20	No	No	No	No	No	No	No	No	NA	No	No	No	No	No	No	No	No	NA	Madeshi	Hindu	NA	Tube well or tap	Brick and cement latrine	NA	No	No	Yes	No
190	62	Female	0	Yes	Yes	Three-dose only	Verocell vaccine(Sinopharm BBIBP/ China)	NA	78	6	12	Verocell vaccine(Sinopharm BBIBP/ China)	NA	78	8	7	Moderna	NA	79	2	20	No	No	No	No	No	No	No	No	NA	No	No	No	No	No	No	No	No	NA	Madeshi	Hindu	NA	Tube well or tap	Brick and cement latrine	NA	No	No	Yes	No
191	20	Male	7	Yes	Yes	Two-dose only	Verocell vaccine(Sinopharm BBIBP/ China)	NA	78	8	19	Verocell vaccine(Sinopharm BBIBP/ China)	NA	78	9	18	NA	NA	NA	NA	NA	No	No	No	No	No	No	No	No	NA	No	No	No	No	No	No	No	No	NA	Madeshi	Hindu	NA	Tube well or tap	Brick and cement latrine	NA	No	Yes	Yes	Yes
192	19	Female	5	Yes	Yes	One-dose only	Johnson & Johnson	NA	78	11	22	NA	NA	NA	NA	NA	NA	NA	NA	NA	NA	No	No	No	No	No	No	No	No	NA	No	No	No	No	No	No	No	No	NA	Madeshi	Hindu	NA	Tube well or tap	Brick and cement latrine	NA	No	Yes	Yes	No
193	64	Male	10	Yes	Yes	Three-dose only	Covishield (AstraZeneca/ India) vaccine	NA	77	11	25	Covishield (AstraZeneca/ India) vaccine	NA	78	5	11	Moderna	NA	79	2	20	No	No	No	No	No	No	No	No	NA	No	No	No	No	No	No	No	No	NA	Pahadi	Hindu	NA	Tube well or tap	Brick and cement latrine	NA	No	Yes	No	Yes
194	43	Female	0	Yes	Yes	Three-dose only	Verocell vaccine(Sinopharm BBIBP/ China)	NA	78	4	27	Verocell vaccine(Sinopharm BBIBP/ China)	NA	78	5	29	Covishield (AstraZeneca/ India) vaccine	NA	79	11	13	No	No	No	No	No	No	No	No	NA	No	No	No	No	No	No	No	No	NA	Pahadi	Hindu	NA	Tube well or tap	Brick and cement latrine	NA	No	Yes	Yes	No
195	45	Female	0	Yes	Yes	Three-dose only	Verocell vaccine(Sinopharm BBIBP/ China)	NA	78	5	10	Verocell vaccine(Sinopharm BBIBP/ China)	NA	78	8	7	Covishield (AstraZeneca/ India) vaccine	NA	79	1	16	No	No	No	No	No	No	No	No	NA	No	No	No	No	No	No	No	No	NA	Madeshi	Hindu	NA	Tube well or tap	Brick and cement latrine	NA	No	No	Yes	Yes
196	68	Female	0	Yes	No	Three-dose only	Johnson & Johnson	NA	99	99	99	Do not know	NA	99	99	99	Do not know	NA	99	99	99	No	No	No	No	No	No	No	No	NA	No	No	No	No	No	No	No	No	NA	Madeshi	Hindu	NA	Tube well or tap	Brick and cement latrine	NA	No	No	No	Yes
197	55	Male	9	Yes	Yes	Three-dose only	Covishield (AstraZeneca/ India) vaccine	NA	77	11	26	Covishield (AstraZeneca/ India) vaccine	NA	78	5	11	Covishield (AstraZeneca/ India) vaccine	NA	79	1	14	No	No	No	No	No	No	No	No	NA	No	No	No	No	No	No	No	No	NA	Madeshi	Hindu	NA	Tube well or tap	Brick and cement latrine	NA	No	Yes	Yes	Yes
198	32	Female	0	Yes	Yes	Three-dose only	Verocell vaccine(Sinopharm BBIBP/ China)	NA	78	4	27	Verocell vaccine(Sinopharm BBIBP/ China)	NA	78	5	30	Moderna	NA	79	2	25	No	No	No	No	No	No	No	No	NA	No	No	No	No	No	No	No	No	NA	Madeshi	Hindu	NA	Tube well or tap	Brick and cement latrine	NA	No	Yes	Yes	Yes
199	23	Female	10	Yes	Yes	One-dose only	Covishield (AstraZeneca/ India) vaccine	NA	79	1	16	NA	NA	NA	NA	NA	NA	NA	NA	NA	NA	Yes	No	No	Yes	No	No	No	No	NA	No	No	No	No	No	No	No	No	NA	Madeshi	Hindu	NA	Tube well or tap	Brick and cement latrine	NA	No	Yes	Yes	Yes
200	30	Female	0	Yes	Yes	Three-dose only	Verocell vaccine(Sinopharm BBIBP/ China)	NA	78	8	17	Verocell vaccine(Sinopharm BBIBP/ China)	NA	78	9	26	Verocell vaccine(Sinopharm BBIBP/ China)	NA	79	1	17	No	No	No	No	No	No	No	No	NA	No	No	No	No	No	No	No	No	NA	Madeshi	Hindu	NA	Tube well or tap	Brick and cement latrine	NA	No	Yes	Yes	No
201	39	Female	0	Yes	Yes	Three-dose only	Verocell vaccine(Sinopharm BBIBP/ China)	NA	78	8	18	Verocell vaccine(Sinopharm BBIBP/ China)	NA	78	9	21	Covishield (AstraZeneca/ India) vaccine	NA	79	2	19	No	No	No	No	No	No	No	No	NA	No	No	No	No	No	No	No	No	NA	Madeshi	Hindu	NA	Tube well or tap	Brick and cement latrine	NA	No	No	No	No
202	71	Male	0	Yes	Yes	Two-dose only	Covishield (AstraZeneca/ India) vaccine	NA	77	11	26	Covishield (AstraZeneca/ India) vaccine	NA	78	9	12	NA	NA	NA	NA	NA	No	No	No	No	No	No	No	No	NA	No	No	No	No	No	No	No	No	NA	Madeshi	Hindu	NA	Tube well or tap	Brick and cement latrine	NA	No	Yes	Yes	Yes
203	38	Female	10	Yes	Yes	Two-dose only	Verocell vaccine(Sinopharm BBIBP/ China)	NA	78	8	18	Verocell vaccine(Sinopharm BBIBP/ China)	NA	78	9	28	NA	NA	NA	NA	NA	No	No	No	No	No	No	No	No	NA	No	No	No	No	No	No	No	No	NA	Madeshi	Hindu	NA	Tube well or tap	Brick and cement latrine	NA	No	No	No	No
204	50	Female	0	Yes	Yes	Three-dose only	Verocell vaccine(Sinopharm BBIBP/ China)	NA	78	8	19	Verocell vaccine(Sinopharm BBIBP/ China)	NA	78	9	18	Moderna	NA	79	2	19	No	No	No	No	No	No	No	No	NA	No	No	No	No	No	No	No	No	NA	Madeshi	Hindu	NA	Tube well or tap	Brick and cement latrine	NA	No	No	No	No
205	18	Female	0	Yes	Yes	Two-dose only	Verocell vaccine(Sinopharm BBIBP/ China)	NA	78	8	16	Verocell vaccine(Sinopharm BBIBP/ China)	NA	78	9	21	NA	NA	NA	NA	NA	No	No	No	No	No	No	No	No	NA	No	No	No	No	No	No	No	No	NA	Madeshi	Hindu	NA	Tube well or tap	Brick and cement latrine	NA	No	Yes	Yes	No
206	38	Female	0	Yes	Yes	Two-dose only	Verocell vaccine(Sinopharm BBIBP/ China)	NA	78	8	16	Verocell vaccine(Sinopharm BBIBP/ China)	NA	78	9	21	NA	NA	NA	NA	NA	No	No	No	No	No	No	No	No	NA	No	No	No	No	No	No	No	No	NA	Madeshi	Hindu	NA	Tube well or tap	Brick and cement latrine	NA	No	Yes	Yes	No
207	24	Female	10	Yes	Yes	One-dose only	Johnson & Johnson	NA	78	11	23	NA	NA	NA	NA	NA	NA	NA	NA	NA	NA	No	No	No	No	No	No	No	No	NA	No	No	No	No	No	No	No	No	NA	Madeshi	Hindu	NA	Tube well or tap	Brick and cement latrine	NA	No	Yes	No	Yes
208	24	Female	9	Yes	Yes	Three-dose only	Verocell vaccine(Sinopharm BBIBP/ China)	NA	78	8	18	Verocell vaccine(Sinopharm BBIBP/ China)	NA	78	9	19	Covishield (AstraZeneca/ India) vaccine	NA	79	1	16	No	No	No	No	No	No	No	No	NA	No	No	No	No	No	No	No	No	NA	Madeshi	Hindu	NA	Tube well or tap	Brick and cement latrine	NA	No	No	Yes	No
209	72	Male	10	Yes	Yes	Three-dose only	Covishield (AstraZeneca/ India) vaccine	NA	77	11	26	Covishield (AstraZeneca/ India) vaccine	NA	78	5	13	Covishield (AstraZeneca/ India) vaccine	NA	78	11	23	No	No	No	No	No	No	No	No	NA	No	No	No	No	No	No	No	No	NA	Madeshi	Hindu	NA	Tube well or tap	Brick and cement latrine	NA	No	No	No	Yes
210	25	Female	11	No	No	NA	NA	NA	NA	NA	NA	NA	NA	NA	NA	NA	NA	NA	NA	NA	NA	NA	No	No	No	No	No	No	No	NA	NA	No	No	No	No	No	No	No	NA	Madeshi	Hindu	NA	Tube well or tap	Brick and cement latrine	NA	No	Yes	Yes	Yes
211	46	Female	0	Yes	Yes	Two-dose only	Covishield (AstraZeneca/ India) vaccine	NA	78	9	26	Covishield (AstraZeneca/ India) vaccine	NA	79	1	16	NA	NA	NA	NA	NA	No	No	No	No	No	No	No	No	NA	No	No	No	No	No	No	No	No	NA	Madeshi	Hindu	NA	Tube well or tap	Brick and cement latrine	NA	No	No	Yes	Yes
212	30	Female	0	Yes	Yes	Three-dose only	Verocell vaccine(Sinopharm BBIBP/ China)	NA	78	8	19	Verocell vaccine(Sinopharm BBIBP/ China)	NA	78	9	19	Moderna	NA	79	3	12	No	No	No	No	No	No	No	No	NA	No	No	No	No	No	No	No	No	NA	Madeshi	Hindu	NA	Tube well or tap	Brick and cement latrine	NA	No	No	Yes	Yes
213	70	Male	1	Yes	Yes	Three-dose only	Verocell vaccine(Sinopharm BBIBP/ China)	NA	78	8	19	Verocell vaccine(Sinopharm BBIBP/ China)	NA	78	9	19	Covishield (AstraZeneca/ India) vaccine	NA	79	1	14	No	No	No	No	No	No	No	No	NA	No	No	No	No	No	No	No	No	NA	Madeshi	Hindu	NA	Tube well or tap	Brick and cement latrine	NA	No	Yes	Yes	No
214	36	Female	0	Yes	Yes	Two-dose only	Covishield (AstraZeneca/ India) vaccine	NA	78	10	27	Covishield (AstraZeneca/ India) vaccine	NA	79	2	19	NA	NA	NA	NA	NA	No	No	No	No	No	No	No	No	NA	No	No	No	No	No	No	No	No	NA	Madeshi	Hindu	NA	Tube well or tap	No latrine present	NA	No	No	Yes	No
215	37	Male	0	Yes	Yes	Two-dose only	Verocell vaccine(Sinopharm BBIBP/ China)	NA	78	8	19	Verocell vaccine(Sinopharm BBIBP/ China)	NA	78	9	21	NA	NA	NA	NA	NA	Yes	No	No	Yes	No	No	No	No	NA	No	No	No	No	No	No	No	No	NA	Madeshi	Hindu	NA	Tube well or tap	Brick and cement latrine	NA	No	No	Yes	No
216	35	Female	0	Yes	Yes	One-dose only	Verocell vaccine(Sinopharm BBIBP/ China)	NA	78	8	16	NA	NA	NA	NA	NA	NA	NA	NA	NA	NA	Yes	No	No	Yes	No	No	No	No	NA	Yes	No	Yes	No	No	No	No	No	NA	Madeshi	Hindu	NA	Tube well or tap	Brick and cement latrine	NA	No	Yes	Yes	Yes
217	19	Female	5	Yes	Yes	Two-dose only	Covishield (AstraZeneca/ India) vaccine	NA	78	9	30	Covishield (AstraZeneca/ India) vaccine	NA	79	1	14	NA	NA	NA	NA	NA	No	No	No	No	No	No	No	No	NA	No	No	No	No	No	No	No	No	NA	Madeshi	Hindu	NA	Tube well or tap	Brick and cement latrine	NA	No	No	Yes	Yes
218	50	Female	0	Yes	Yes	Two-dose only	Covishield (AstraZeneca/ India) vaccine	NA	78	9	27	Covishield (AstraZeneca/ India) vaccine	NA	79	1	14	NA	NA	NA	NA	NA	No	No	No	No	No	No	No	No	NA	No	No	No	No	No	No	No	No	NA	Madeshi	Hindu	NA	Tube well or tap	Brick and cement latrine	NA	No	No	No	Yes
219	40	Female	0	No	No	NA	NA	NA	NA	NA	NA	NA	NA	NA	NA	NA	NA	NA	NA	NA	NA	NA	No	No	No	No	No	No	No	NA	NA	No	No	No	No	No	No	No	NA	Madeshi	Hindu	NA	Tube well or tap	No latrine present	NA	No	Yes	Yes	No
220	28	Female	0	Yes	Yes	Two-dose only	Verocell vaccine(Sinopharm BBIBP/ China)	NA	78	6	11	Verocell vaccine(Sinopharm BBIBP/ China)	NA	78	9	29	NA	NA	NA	NA	NA	No	No	No	No	No	No	No	No	NA	No	No	No	No	No	No	No	No	NA	Madeshi	Hindu	NA	Tube well or tap	Brick and cement latrine	NA	No	Yes	Yes	No
221	51	Female	0	Yes	Yes	Three-dose only	Verocell vaccine(Sinopharm BBIBP/ China)	NA	78	6	11	Verocell vaccine(Sinopharm BBIBP/ China)	NA	78	8	7	Covishield (AstraZeneca/ India) vaccine	NA	79	1	28	No	No	No	No	No	No	No	No	NA	No	No	No	No	No	No	No	No	NA	Madeshi	Hindu	NA	Tube well or tap	Brick and cement latrine	NA	No	No	Yes	No
222	24	Female	8	Yes	Yes	One-dose only	Johnson & Johnson	NA	78	11	23	NA	NA	NA	NA	NA	NA	NA	NA	NA	NA	No	No	No	No	No	No	No	No	NA	No	No	No	No	No	No	No	No	NA	Madeshi	Hindu	NA	Tube well or tap	Brick and cement latrine	NA	No	Yes	Yes	No
223	36	Female	0	Yes	Yes	Two-dose only	Verocell vaccine(Sinopharm BBIBP/ China)	NA	78	8	18	Verocell vaccine(Sinopharm BBIBP/ China)	NA	78	11	23	NA	NA	NA	NA	NA	Yes	No	No	Yes	No	No	No	No	NA	No	No	No	No	No	No	No	No	NA	Madeshi	Hindu	NA	Tube well or tap	Brick and cement latrine	NA	No	No	Yes	No
224	43	Female	0	Yes	Yes	Two-dose only	Covishield (AstraZeneca/ India) vaccine	NA	78	9	28	Covishield (AstraZeneca/ India) vaccine	NA	78	12	9	NA	NA	NA	NA	NA	Yes	No	No	Yes	No	No	No	No	NA	No	No	No	No	No	No	No	No	NA	Madeshi	Hindu	NA	Tube well or tap	Brick and cement latrine	NA	No	No	Yes	Yes
225	78	Female	0	Yes	Yes	Three-dose only	Covishield (AstraZeneca/ India) vaccine	NA	77	11	25	Covishield (AstraZeneca/ India) vaccine	NA	78	5	13	Covishield (AstraZeneca/ India) vaccine	NA	79	2	18	No	No	No	No	No	No	No	No	NA	No	No	No	No	No	No	No	No	NA	Madeshi	Hindu	NA	Tube well or tap	Brick and cement latrine	NA	No	No	No	No
226	22	Male	12	Yes	Yes	Two-dose only	Covishield (AstraZeneca/ India) vaccine	NA	78	9	28	Covishield (AstraZeneca/ India) vaccine	NA	79	1	13	NA	NA	NA	NA	NA	No	No	No	No	No	No	No	No	NA	No	No	No	No	No	No	No	No	NA	Madeshi	Hindu	NA	Tube well or tap	Brick and cement latrine	NA	No	Yes	Yes	No
227	30	Female	12	Yes	Yes	Three-dose only	Verocell vaccine(Sinopharm BBIBP/ China)	NA	78	2	31	Verocell vaccine(Sinopharm BBIBP/ China)	NA	78	3	25	Verocell vaccine(Sinopharm BBIBP/ China)	NA	78	12	10	Yes	Yes	No	No	No	No	No	No	NA	No	No	No	No	No	No	No	No	NA	Madeshi	Hindu	NA	Tube well or tap	Brick and cement latrine	NA	No	Yes	Yes	Yes
228	39	Female	0	No	No	NA	NA	NA	NA	NA	NA	NA	NA	NA	NA	NA	NA	NA	NA	NA	NA	NA	No	No	No	No	No	No	No	NA	NA	No	No	No	No	No	No	No	NA	Madeshi	Hindu	NA	Tube well or tap	No latrine present	NA	No	Yes	Yes	No
229	32	Female	0	Yes	Yes	Two-dose only	Verocell vaccine(Sinopharm BBIBP/ China)	NA	78	6	14	Verocell vaccine(Sinopharm BBIBP/ China)	NA	78	8	19	NA	NA	NA	NA	NA	No	No	No	No	No	No	No	No	NA	No	No	No	No	No	No	No	No	NA	Madeshi	Hindu	NA	Tube well or tap	Brick and cement latrine	NA	No	Yes	Yes	Yes
230	23	Female	5	Yes	Yes	Two-dose only	Verocell vaccine(Sinopharm BBIBP/ China)	NA	78	6	14	Verocell vaccine(Sinopharm BBIBP/ China)	NA	78	8	25	NA	NA	NA	NA	NA	No	No	No	No	No	No	No	No	NA	No	No	No	No	No	No	No	No	NA	Madeshi	Hindu	NA	Tube well or tap	Brick and cement latrine	NA	No	No	Yes	Yes
231	30	Female	0	Yes	Yes	Two-dose only	Verocell vaccine(Sinopharm BBIBP/ China)	NA	78	8	17	Verocell vaccine(Sinopharm BBIBP/ China)	NA	78	9	27	NA	NA	NA	NA	NA	No	No	No	No	No	No	No	No	NA	No	No	No	No	No	No	No	No	NA	Madeshi	Hindu	NA	Tube well or tap	Brick and cement latrine	NA	No	No	No	No
232	20	Female	0	No	No	NA	NA	NA	NA	NA	NA	NA	NA	NA	NA	NA	NA	NA	NA	NA	NA	NA	No	No	No	No	No	No	No	NA	NA	No	No	No	No	No	No	No	NA	Madeshi	Hindu	NA	Tube well or tap	No latrine present	NA	No	No	Yes	No
233	20	Female	8	Yes	Yes	One-dose only	Covishield (AstraZeneca/ India) vaccine	NA	79	2	20	NA	NA	NA	NA	NA	NA	NA	NA	NA	NA	No	No	No	No	No	No	No	No	NA	No	No	No	No	No	No	No	No	NA	Madeshi	Hindu	NA	Tube well or tap	Brick and cement latrine	NA	No	Yes	Yes	No
234	30	Female	0	Yes	No	Two-dose only	Verocell vaccine(Sinopharm BBIBP/ China)	NA	78	8	13	Verocell vaccine(Sinopharm BBIBP/ China)	NA	78	9	99	NA	NA	NA	NA	NA	No	No	No	No	No	No	No	No	NA	No	No	No	No	No	No	No	No	NA	Madeshi	Hindu	NA	Tube well or tap	Brick and cement latrine	NA	No	No	Yes	No
235	22	Female	8	Yes	Yes	Three-dose only	Verocell vaccine(Sinopharm BBIBP/ China)	NA	78	6	15	Verocell vaccine(Sinopharm BBIBP/ China)	NA	78	8	7	Verocell vaccine(Sinopharm BBIBP/ China)	NA	79	2	18	No	No	No	No	No	No	No	No	NA	No	No	No	No	No	No	No	No	NA	Madeshi	Hindu	NA	Tube well or tap	Brick and cement latrine	NA	No	Yes	Yes	Yes
236	35	Female	0	Yes	Yes	One-dose only	Covishield (AstraZeneca/ India) vaccine	NA	78	10	2	NA	NA	NA	NA	NA	NA	NA	NA	NA	NA	No	No	No	No	No	No	No	No	NA	No	No	No	No	No	No	No	No	NA	Madeshi	Hindu	NA	Tube well or tap	No latrine present	NA	No	No	No	No
237	35	Female	0	Yes	Yes	One-dose only	Covishield (AstraZeneca/ India) vaccine	NA	78	10	16	NA	NA	NA	NA	NA	NA	NA	NA	NA	NA	No	No	No	No	No	No	No	No	NA	No	No	No	No	No	No	No	No	NA	Madeshi	Hindu	NA	Tube well or tap	No latrine present	NA	No	No	Yes	No
238	40	Female	0	Yes	Yes	Two-dose only	Verocell vaccine(Sinopharm BBIBP/ China)	NA	78	8	16	Verocell vaccine(Sinopharm BBIBP/ China)	NA	78	9	30	NA	NA	NA	NA	NA	No	No	No	No	No	No	No	No	NA	No	No	No	No	No	No	No	No	NA	Madeshi	Hindu	NA	Tube well or tap	No latrine present	NA	No	No	Yes	Yes
239	35	Female	0	Yes	Yes	Two-dose only	Verocell vaccine(Sinopharm BBIBP/ China)	NA	78	8	18	Verocell vaccine(Sinopharm BBIBP/ China)	NA	78	9	25	NA	NA	NA	NA	NA	No	No	No	No	No	No	No	No	NA	No	No	No	No	No	No	No	No	NA	Madeshi	Hindu	NA	Tube well or tap	No latrine present	NA	No	No	No	No
240	20	Male	7	Yes	No	One-dose only	Moderna	NA	78	10	3	NA	NA	NA	NA	NA	NA	NA	NA	NA	NA	No	No	No	No	No	No	No	No	NA	No	No	No	No	No	No	No	No	NA	Madeshi	Hindu	NA	Tube well or tap	Brick and cement latrine	NA	No	Yes	Yes	No
241	30	Female	0	Yes	Yes	Three-dose only	Verocell vaccine(Sinopharm BBIBP/ China)	NA	78	6	17	Verocell vaccine(Sinopharm BBIBP/ China)	NA	78	8	16	Verocell vaccine(Sinopharm BBIBP/ China)	NA	79	2	20	No	No	No	No	No	No	No	No	NA	No	No	No	No	No	No	No	No	NA	Madeshi	Hindu	NA	Tube well or tap	No latrine present	NA	No	No	No	No
242	19	Male	7	No	No	NA	NA	NA	NA	NA	NA	NA	NA	NA	NA	NA	NA	NA	NA	NA	NA	NA	No	No	No	No	No	No	No	NA	NA	No	No	No	No	No	No	No	NA	Madeshi	Hindu	NA	Tube well or tap	Brick and cement latrine	NA	No	Yes	No	No
243	49	Female	0	Yes	Yes	Three-dose only	Moderna	NA	78	8	8	Moderna	NA	78	10	20	Moderna	NA	79	2	20	No	No	No	No	No	No	No	No	NA	No	No	No	No	No	No	No	No	NA	Madeshi	Hindu	NA	Tube well or tap	Brick and cement latrine	NA	No	Yes	Yes	Yes
244	35	Female	0	Yes	Yes	One-dose only	Covishield (AstraZeneca/ India) vaccine	NA	79	2	23	NA	NA	NA	NA	NA	NA	NA	NA	NA	NA	No	No	No	No	No	No	No	No	NA	No	No	No	No	No	No	No	No	NA	Madeshi	Hindu	NA	Tube well or tap	Brick and cement latrine	NA	No	No	No	No
245	21	Female	10	Yes	Yes	One-dose only	Covishield (AstraZeneca/ India) vaccine	NA	78	10	7	NA	NA	NA	NA	NA	NA	NA	NA	NA	NA	No	No	No	No	No	No	No	No	NA	No	No	No	No	No	No	No	No	NA	Madeshi	Hindu	NA	Tube well or tap	Brick and cement latrine	NA	No	No	Yes	Yes
246	29	Female	0	Yes	Yes	Three-dose only	Verocell vaccine(Sinopharm BBIBP/ China)	NA	78	6	13	Verocell vaccine(Sinopharm BBIBP/ China)	NA	78	8	7	Moderna	NA	79	2	19	Yes	No	No	Yes	No	No	No	No	NA	No	No	No	No	No	No	No	No	NA	Madeshi	Hindu	NA	Tube well or tap	Brick and cement latrine	NA	No	No	Yes	No
247	18	Female	8	Yes	No	One-dose only	Covishield (AstraZeneca/ India) vaccine	NA	78	10	99	NA	NA	NA	NA	NA	NA	NA	NA	NA	NA	No	No	No	No	No	No	No	No	NA	No	No	No	No	No	No	No	No	NA	Madeshi	Hindu	NA	Tube well or tap	Brick and cement latrine	NA	No	Yes	Yes	Yes
248	72	Male	10	Yes	No	One-dose only	Johnson & Johnson	NA	78	8	99	NA	NA	NA	NA	NA	NA	NA	NA	NA	NA	No	No	No	No	No	No	No	No	NA	No	No	No	No	No	No	No	No	NA	Madeshi	Hindu	NA	Tube well or tap	Brick and cement latrine	NA	No	No	No	Yes
249	35	Female	8	Yes	Yes	Three-dose only	Verocell vaccine(Sinopharm BBIBP/ China)	NA	78	3	12	Verocell vaccine(Sinopharm BBIBP/ China)	NA	78	5	29	Covishield (AstraZeneca/ India) vaccine	NA	79	2	23	No	No	No	No	No	No	No	No	NA	No	No	No	No	No	No	No	No	NA	Madeshi	Hindu	NA	Tube well or tap	Brick and cement latrine	NA	No	Yes	Yes	Yes
250	52	Female	0	Yes	Yes	One-dose only	Johnson & Johnson	NA	78	4	12	NA	NA	NA	NA	NA	NA	NA	NA	NA	NA	No	No	No	No	No	No	No	No	NA	No	No	No	No	No	No	No	No	NA	Madeshi	Hindu	NA	Tube well or tap	Brick and cement latrine	NA	No	No	No	No
251	44	Female	0	Yes	No	One-dose only	Verocell vaccine(Sinopharm BBIBP/ China)	NA	79	1	99	NA	NA	NA	NA	NA	NA	NA	NA	NA	NA	No	No	No	No	No	No	No	No	NA	No	No	No	No	No	No	No	No	NA	Madeshi	Hindu	NA	Tube well or tap	Brick and cement latrine	NA	No	Yes	Yes	Yes
252	37	Male	8	Yes	No	Two-dose only	Verocell vaccine(Sinopharm BBIBP/ China)	NA	78	9	17	Verocell vaccine(Sinopharm BBIBP/ China)	NA	78	10	1	NA	NA	NA	NA	NA	Yes	No	No	Yes	No	No	No	No	NA	No	No	No	No	No	No	No	No	NA	Madeshi	Hindu	NA	Tube well or tap	Brick and cement latrine	NA	No	No	Yes	No
253	30	Female	0	Yes	No	Two-dose only	Johnson & Johnson	NA	78	8	99	Verocell vaccine(Sinopharm BBIBP/ China)	NA	78	10	99	NA	NA	NA	NA	NA	No	No	No	No	No	No	No	No	NA	No	No	No	No	No	No	No	No	NA	Madeshi	Hindu	NA	Tube well or tap	Brick and cement latrine	NA	No	No	Yes	No
254	26	Male	3	Yes	Yes	One-dose only	Johnson & Johnson	NA	78	12	2	NA	NA	NA	NA	NA	NA	NA	NA	NA	NA	No	No	No	No	No	No	No	No	NA	No	No	No	No	No	No	No	No	NA	Madeshi	Hindu	NA	Tube well or tap	Brick and cement latrine	NA	No	Yes	Yes	Yes
255	52	Female	0	Yes	Yes	Three-dose only	Verocell vaccine(Sinopharm BBIBP/ China)	NA	78	6	14	Verocell vaccine(Sinopharm BBIBP/ China)	NA	78	8	8	Moderna	NA	79	2	19	Yes	No	No	Yes	No	No	No	No	NA	No	No	No	No	No	No	No	No	NA	Madeshi	Hindu	NA	Tube well or tap	Brick and cement latrine	NA	No	No	No	Yes
256	20	Female	11	Yes	Yes	One-dose only	Moderna	NA	78	9	13	NA	NA	NA	NA	NA	NA	NA	NA	NA	NA	No	No	No	No	No	No	No	No	NA	No	No	No	No	No	No	No	No	NA	Madeshi	Hindu	NA	Tube well or tap	Brick and cement latrine	NA	No	Yes	Yes	Yes
257	36	Male	3	Yes	Yes	One-dose only	Covishield (AstraZeneca/ India) vaccine	NA	79	2	20	NA	NA	NA	NA	NA	NA	NA	NA	NA	NA	No	No	No	No	No	No	No	No	NA	No	No	No	No	No	No	No	No	NA	Madeshi	Hindu	NA	Tube well or tap	Brick and cement latrine	NA	No	Yes	Yes	Yes
258	22	Female	0	Yes	Yes	Three-dose only	Verocell vaccine(Sinopharm BBIBP/ China)	NA	78	6	11	Verocell vaccine(Sinopharm BBIBP/ China)	NA	78	8	8	Covishield (AstraZeneca/ India) vaccine	NA	79	2	18	No	No	No	No	No	No	No	No	NA	No	No	No	No	No	No	No	No	NA	Madeshi	Hindu	NA	Tube well or tap	Brick and cement latrine	NA	No	Yes	No	No
259	56	Female	6	Yes	Yes	Two-dose only	Verocell vaccine(Sinopharm BBIBP/ China)	NA	78	8	24	Verocell vaccine(Sinopharm BBIBP/ China)	NA	78	9	26	NA	NA	NA	NA	NA	Yes	No	No	Yes	No	No	No	No	NA	No	No	No	No	No	No	No	No	NA	Madeshi	Hindu	NA	Tube well or tap	Brick and cement latrine	NA	Yes	No	No	No
260	44	Female	0	Yes	Yes	Two-dose only	Verocell vaccine(Sinopharm BBIBP/ China)	NA	78	6	10	Verocell vaccine(Sinopharm BBIBP/ China)	NA	78	8	9	NA	NA	NA	NA	NA	No	No	No	No	No	No	No	No	NA	No	No	No	No	No	No	No	No	NA	Madeshi	Hindu	NA	Tube well or tap	Brick and cement latrine	NA	No	Yes	Yes	No
261	38	Female	10	Yes	No	Two-dose only	Verocell vaccine(Sinopharm BBIBP/ China)	NA	78	8	12	Covishield (AstraZeneca/ India) vaccine	NA	79	1	99	NA	NA	NA	NA	NA	No	No	No	No	No	No	No	No	NA	No	No	No	No	No	No	No	No	NA	Madeshi	Hindu	NA	Tube well or tap	Brick and cement latrine	NA	No	No	No	Yes
262	48	Male	9	Yes	Yes	Three-dose only	Verocell vaccine(Sinopharm BBIBP/ China)	NA	78	6	15	Verocell vaccine(Sinopharm BBIBP/ China)	NA	78	8	16	Covishield (AstraZeneca/ India) vaccine	NA	79	3	24	No	No	No	No	No	No	No	No	NA	No	No	No	No	No	No	No	No	NA	Madeshi	Hindu	NA	Tube well or tap	Brick and cement latrine	NA	No	Yes	Yes	Yes
263	37	Female	0	Yes	Yes	Two-dose only	Covishield (AstraZeneca/ India) vaccine	NA	78	10	12	Covishield (AstraZeneca/ India) vaccine	NA	78	12	7	NA	NA	NA	NA	NA	No	No	No	No	No	No	No	No	NA	No	No	No	No	No	No	No	No	NA	Madeshi	Hindu	NA	Tube well or tap	Brick and cement latrine	NA	No	Yes	Yes	No
264	30	Female	5	Yes	Yes	Three-dose only	Covishield (AstraZeneca/ India) vaccine	NA	78	10	2	Covishield (AstraZeneca/ India) vaccine	NA	78	12	7	Covishield (AstraZeneca/ India) vaccine	NA	79	2	19	No	No	No	No	No	No	No	No	NA	No	No	No	No	No	No	No	No	NA	Madeshi	Hindu	NA	Tube well or tap	Brick and cement latrine	NA	No	Yes	Yes	Yes
265	30	Female	12	Yes	Yes	Three-dose only	Verocell vaccine(Sinopharm BBIBP/ China)	NA	78	4	28	Verocell vaccine(Sinopharm BBIBP/ China)	NA	78	5	31	Covishield (AstraZeneca/ India) vaccine	NA	79	2	19	No	No	No	No	No	No	No	No	NA	No	No	No	No	No	No	No	No	NA	Madeshi	Hindu	NA	Tube well or tap	Brick and cement latrine	NA	No	No	Yes	Yes
266	18	Female	3	Yes	Yes	One-dose only	Moderna	NA	79	2	19	NA	NA	NA	NA	NA	NA	NA	NA	NA	NA	No	No	No	No	No	No	No	No	NA	No	No	No	No	No	No	No	No	NA	Madeshi	Hindu	NA	Tube well or tap	Brick and cement latrine	NA	No	No	No	No
267	40	Male	0	Yes	No	One-dose only	Johnson & Johnson	NA	78	4	99	NA	NA	NA	NA	NA	NA	NA	NA	NA	NA	No	No	No	No	No	No	No	No	NA	No	No	No	No	No	No	No	No	NA	Madeshi	Islam	NA	Tube well or tap	Pit latrine	NA	No	No	Yes	No
268	21	Female	6	No	No	NA	NA	NA	NA	NA	NA	NA	NA	NA	NA	NA	NA	NA	NA	NA	NA	NA	No	No	No	No	No	No	No	NA	NA	No	No	No	No	No	No	No	NA	Madeshi	Islam	NA	Tube well or tap	Brick and cement latrine	NA	No	No	No	Yes
269	25	Female	6	Yes	Yes	One-dose only	Covishield (AstraZeneca/ India) vaccine	NA	78	10	13	NA	NA	NA	NA	NA	NA	NA	NA	NA	NA	No	No	No	No	No	No	No	No	NA	No	No	No	No	No	No	No	No	NA	Madeshi	Islam	NA	Tube well or tap	Brick and cement latrine	NA	No	No	Yes	No
270	19	Female	3	Yes	Yes	Two-dose only	Verocell vaccine(Sinopharm BBIBP/ China)	NA	78	8	1	Verocell vaccine(Sinopharm BBIBP/ China)	NA	78	10	11	NA	NA	NA	NA	NA	No	No	No	No	No	No	No	No	NA	No	No	No	No	No	No	No	No	NA	Madeshi	Islam	NA	Tube well or tap	Brick and cement latrine	NA	No	Yes	Yes	Yes
271	35	Female	0	Yes	No	Two-dose only	Do not know	NA	99	99	99	Do not know	NA	99	99	99	NA	NA	NA	NA	NA	No	No	No	No	No	No	No	No	NA	No	No	No	No	No	No	No	No	NA	Madeshi	Hindu	NA	Tube well or tap	Brick and cement latrine	NA	No	Yes	Yes	No
272	25	Female	0	No	No	NA	NA	NA	NA	NA	NA	NA	NA	NA	NA	NA	NA	NA	NA	NA	NA	NA	No	No	No	No	No	No	No	NA	NA	No	No	No	No	No	No	No	NA	Madeshi	Hindu	NA	Tube well or tap	Brick and cement latrine	NA	No	No	No	No
273	56	Female	0	Yes	Yes	Three-dose only	Verocell vaccine(Sinopharm BBIBP/ China)	NA	78	4	27	Verocell vaccine(Sinopharm BBIBP/ China)	NA	78	5	29	Moderna	NA	79	2	30	No	No	No	No	No	No	No	No	NA	No	No	No	No	No	No	No	No	NA	Madeshi	Hindu	NA	Tube well or tap	Brick and cement latrine	NA	No	No	Yes	No
274	45	Female	0	No	No	NA	NA	NA	NA	NA	NA	NA	NA	NA	NA	NA	NA	NA	NA	NA	NA	NA	No	No	No	No	No	No	No	NA	NA	No	No	No	No	No	No	No	NA	Madeshi	Islam	NA	Tube well or tap	Brick and cement latrine	NA	No	No	No	No
275	44	Male	4	Yes	Yes	Two-dose only	Covishield (AstraZeneca/ India) vaccine	NA	78	9	26	Covishield (AstraZeneca/ India) vaccine	NA	78	11	30	NA	NA	NA	NA	NA	Yes	No	No	Yes	No	No	No	No	NA	No	No	No	No	No	No	No	No	NA	Madeshi	Hindu	NA	Tube well or tap	Brick and cement latrine	NA	No	No	No	Yes
276	24	Female	0	No	No	NA	NA	NA	NA	NA	NA	NA	NA	NA	NA	NA	NA	NA	NA	NA	NA	NA	No	No	No	No	No	No	No	NA	NA	No	No	No	No	No	No	No	NA	Madeshi	Islam	NA	Tube well or tap	Brick and cement latrine	NA	No	No	No	No
277	46	Female	0	Yes	No	Two-dose only	Do not know	NA	99	99	99	Do not know	NA	99	99	99	NA	NA	NA	NA	NA	No	No	No	No	No	No	No	No	NA	No	No	No	No	No	No	No	No	NA	Madeshi	Islam	NA	Tube well or tap	Brick and cement latrine	NA	No	Yes	Yes	Yes
278	53	Female	0	Yes	Yes	Two-dose only	Covishield (AstraZeneca/ India) vaccine	NA	78	6	5	Covishield (AstraZeneca/ India) vaccine	NA	78	8	2	NA	NA	NA	NA	NA	No	No	No	No	No	No	No	No	NA	No	No	No	No	No	No	No	No	NA	Madeshi	Islam	NA	Tube well or tap	Brick and cement latrine	NA	No	No	Yes	No
279	21	Male	12	Yes	Yes	One-dose only	Covishield (AstraZeneca/ India) vaccine	NA	78	10	16	NA	NA	NA	NA	NA	NA	NA	NA	NA	NA	Yes	No	No	Yes	No	No	No	No	NA	No	No	No	No	No	No	No	No	NA	Madeshi	Islam	NA	Tube well or tap	Brick and cement latrine	NA	No	No	No	Yes
280	30	Female	0	Yes	Yes	Two-dose only	Covishield (AstraZeneca/ India) vaccine	NA	78	6	6	Covishield (AstraZeneca/ India) vaccine	NA	78	8	2	NA	NA	NA	NA	NA	No	No	No	No	No	No	No	No	NA	No	No	No	No	No	No	No	No	NA	Madeshi	Islam	NA	Tube well or tap	Brick and cement latrine	NA	No	No	No	No
281	48	Female	0	Yes	Yes	One-dose only	Johnson & Johnson	NA	78	4	14	NA	NA	NA	NA	NA	NA	NA	NA	NA	NA	No	No	No	No	No	No	No	No	NA	No	No	No	No	No	No	No	No	NA	Madeshi	Islam	NA	Tube well or tap	Brick and cement latrine	NA	No	No	No	Yes
282	19	Male	11	Yes	Yes	One-dose only	Covishield (AstraZeneca/ India) vaccine	NA	78	9	28	NA	NA	NA	NA	NA	NA	NA	NA	NA	NA	No	No	No	No	No	No	No	No	NA	No	No	No	No	No	No	No	No	NA	Madeshi	Hindu	NA	Tube well or tap	No latrine present	NA	No	No	Yes	No
283	35	Female	0	Yes	Yes	Three-dose only	Verocell vaccine(Sinopharm BBIBP/ China)	NA	78	8	19	Covishield (AstraZeneca/ India) vaccine	NA	79	2	20	Covishield (AstraZeneca/ India) vaccine	NA	79	3	99	No	No	No	No	No	No	No	No	NA	No	No	No	No	No	No	No	No	NA	Madeshi	Hindu	NA	Tube well or tap	Brick and cement latrine	NA	No	No	Yes	No
284	25	Female	0	Yes	Yes	Two-dose only	Covishield (AstraZeneca/ India) vaccine	NA	78	9	27	Covishield (AstraZeneca/ India) vaccine	NA	78	12	13	NA	NA	NA	NA	NA	No	No	No	No	No	No	No	No	NA	No	No	No	No	No	No	No	No	NA	Madeshi	Hindu	NA	Tube well or tap	Brick and cement latrine	NA	No	Yes	Yes	No
285	37	Male	6	Yes	Yes	More than three-doses	Pfizer	NA	78	4	14	Pfizer	NA	78	5	10	Pfizer	NA	78	10	24	Yes	No	No	Yes	No	No	No	No	NA	No	No	No	No	No	No	No	No	NA	Madeshi	Hindu	NA	Tube well or tap	Brick and cement latrine	NA	No	Yes	Yes	Yes
286	42	Female	5	Yes	Yes	Three-dose only	Covishield (AstraZeneca/ India) vaccine	NA	77	11	20	Covishield (AstraZeneca/ India) vaccine	NA	78	4	25	Covishield (AstraZeneca/ India) vaccine	NA	78	11	27	No	No	No	No	No	No	No	No	NA	No	No	No	No	No	No	No	No	NA	Madeshi	Hindu	NA	Tube well or tap	Brick and cement latrine	NA	No	No	No	Yes
287	72	Female	0	Yes	No	Two-dose only	Verocell vaccine(Sinopharm BBIBP/ China)	NA	78	11	99	Covishield (AstraZeneca/ India) vaccine	NA	79	3	99	NA	NA	NA	NA	NA	No	No	No	No	No	No	No	No	NA	No	No	No	No	No	No	No	No	NA	Madeshi	Hindu	NA	Tube well or tap	Brick and cement latrine	NA	No	No	No	Yes
288	20	Female	4	No	No	NA	NA	NA	NA	NA	NA	NA	NA	NA	NA	NA	NA	NA	NA	NA	NA	NA	No	No	No	No	No	No	No	NA	NA	No	No	No	No	No	No	No	NA	Madeshi	Hindu	NA	Tube well or tap	Brick and cement latrine	NA	No	No	Yes	Yes
289	22	Male	14	Yes	Yes	Two-dose only	Covishield (AstraZeneca/ India) vaccine	NA	77	11	26	Covishield (AstraZeneca/ India) vaccine	NA	78	10	10	NA	NA	NA	NA	NA	No	No	No	No	No	No	No	No	NA	No	No	No	No	No	No	No	No	NA	Madeshi	Hindu	NA	Tube well or tap	Brick and cement latrine	NA	No	Yes	Yes	Yes
290	57	Female	0	Yes	Yes	Two-dose only	Verocell vaccine(Sinopharm BBIBP/ China)	NA	78	6	8	Verocell vaccine(Sinopharm BBIBP/ China)	NA	78	9	27	NA	NA	NA	NA	NA	No	No	No	No	No	No	No	No	NA	No	No	No	No	No	No	No	No	NA	Madeshi	Hindu	NA	Tube well or tap	No latrine present	NA	No	No	No	No
291	18	Female	9	Yes	Yes	One-dose only	Moderna	NA	78	9	11	NA	NA	NA	NA	NA	NA	NA	NA	NA	NA	No	No	No	No	No	No	No	No	NA	No	No	No	No	No	No	No	No	NA	Madeshi	Hindu	NA	Tube well or tap	Brick and cement latrine	NA	No	Yes	Yes	No
292	22	Male	3	Yes	No	One-dose only	Johnson & Johnson	NA	78	6	99	NA	NA	NA	NA	NA	NA	NA	NA	NA	NA	Yes	No	No	Yes	No	No	No	No	NA	No	No	No	No	No	No	No	No	NA	Madeshi	Hindu	NA	Tube well or tap	Brick and cement latrine	NA	No	No	Yes	No
293	39	Female	0	Yes	No	One-dose only	Johnson & Johnson	NA	78	2	99	NA	NA	NA	NA	NA	NA	NA	NA	NA	NA	No	No	No	No	No	No	No	No	NA	No	No	No	No	No	No	No	No	NA	Madeshi	Hindu	NA	Tube well or tap	Brick and cement latrine	NA	No	Yes	No	No
294	22	Female	8	No	No	NA	NA	NA	NA	NA	NA	NA	NA	NA	NA	NA	NA	NA	NA	NA	NA	NA	No	No	No	No	No	No	No	NA	NA	No	No	No	No	No	No	No	NA	Madeshi	Hindu	NA	Tube well or tap	No latrine present	NA	No	No	No	No
295	70	Female	0	Yes	Yes	Two-dose only	Covishield (AstraZeneca/ India) vaccine	NA	77	11	24	Covishield (AstraZeneca/ India) vaccine	NA	78	9	26	NA	NA	NA	NA	NA	No	No	No	No	No	No	No	No	NA	No	No	No	No	No	No	No	No	NA	Madeshi	Islam	NA	Tube well or tap	Brick and cement latrine	NA	No	No	Yes	No
296	62	Male	6	Yes	Yes	One-dose only	Verocell vaccine(Sinopharm BBIBP/ China)	NA	78	4	27	NA	NA	NA	NA	NA	NA	NA	NA	NA	NA	No	No	No	No	No	No	No	No	NA	No	No	No	No	No	No	No	No	NA	Madeshi	Islam	NA	Tube well or tap	Brick and cement latrine	NA	No	Yes	Yes	Yes
297	42	Female	7	Yes	Yes	One-dose only	Covishield (AstraZeneca/ India) vaccine	NA	78	6	6	NA	NA	NA	NA	NA	NA	NA	NA	NA	NA	No	No	No	No	No	No	No	No	NA	No	No	No	No	No	No	No	No	NA	Madeshi	Hindu	NA	Tube well or tap	Brick and cement latrine	NA	No	No	Yes	No
298	28	Female	2	Yes	No	One-dose only	Covishield (AstraZeneca/ India) vaccine	NA	79	3	99	NA	NA	NA	NA	NA	NA	NA	NA	NA	NA	No	No	No	No	No	No	No	No	NA	No	No	No	No	No	No	No	No	NA	Madeshi	Hindu	NA	Tube well or tap	Brick and cement latrine	NA	No	No	No	Yes
299	24	Female	10	Yes	Yes	One-dose only	Covishield (AstraZeneca/ India) vaccine	NA	78	11	30	NA	NA	NA	NA	NA	NA	NA	NA	NA	NA	No	No	No	No	No	No	No	No	NA	No	No	No	No	No	No	No	No	NA	Madeshi	Hindu	NA	Tube well or tap	Brick and cement latrine	NA	No	Yes	Yes	Yes
300	25	Male	3	Yes	No	One-dose only	Johnson & Johnson	NA	78	4	24	NA	NA	NA	NA	NA	NA	NA	NA	NA	NA	No	No	No	No	No	No	No	No	NA	No	No	No	No	No	No	No	No	NA	Madeshi	Hindu	NA	Tube well or tap	Brick and cement latrine	NA	No	No	Yes	No
301	32	Female	12	Yes	Yes	Two-dose only	Covishield (AstraZeneca/ India) vaccine	NA	78	6	1	Covishield (AstraZeneca/ India) vaccine	NA	78	8	1	NA	NA	NA	NA	NA	Yes	Yes	No	No	No	No	No	No	NA	No	No	No	No	No	No	No	No	NA	Madeshi	Christian	NA	Tube well or tap	Brick and cement latrine	NA	No	No	Yes	Yes
302	20	Male	12	Yes	Yes	One-dose only	Covishield (AstraZeneca/ India) vaccine	NA	78	10	11	NA	NA	NA	NA	NA	NA	NA	NA	NA	NA	Yes	No	No	Yes	No	No	No	No	NA	No	No	No	No	No	No	No	No	NA	Madeshi	Islam	NA	Tube well or tap	Brick and cement latrine	NA	No	No	Yes	Yes
303	33	Female	0	Yes	Yes	Two-dose only	Verocell vaccine(Sinopharm BBIBP/ China)	NA	78	6	19	Verocell vaccine(Sinopharm BBIBP/ China)	NA	78	8	2	NA	NA	NA	NA	NA	No	No	No	No	No	No	No	No	NA	No	No	No	No	No	No	No	No	NA	Madeshi	Islam	NA	Tube well or tap	Brick and cement latrine	NA	No	Yes	Yes	No
304	20	Female	0	No	No	NA	NA	NA	NA	NA	NA	NA	NA	NA	NA	NA	NA	NA	NA	NA	NA	NA	No	No	No	No	No	No	No	NA	NA	No	No	No	No	No	No	No	NA	Madeshi	Islam	NA	Tube well or tap	Brick and cement latrine	NA	No	No	No	No
305	43	Female	0	Yes	Yes	Two-dose only	Verocell vaccine(Sinopharm BBIBP/ China)	NA	78	6	17	Verocell vaccine(Sinopharm BBIBP/ China)	NA	78	4	2	NA	NA	NA	NA	NA	No	No	No	No	No	No	No	No	NA	No	No	No	No	No	No	No	No	NA	Madeshi	Islam	NA	Tube well or tap	Brick and cement latrine	NA	No	Yes	Yes	No
306	29	Female	0	Yes	Yes	One-dose only	Verocell vaccine(Sinopharm BBIBP/ China)	NA	78	9	30	NA	NA	NA	NA	NA	NA	NA	NA	NA	NA	No	No	No	No	No	No	No	No	NA	No	No	No	No	No	No	No	No	NA	Madeshi	Islam	NA	Tube well or tap	Brick and cement latrine	NA	No	No	No	Yes
307	74	Male	0	Yes	Yes	Two-dose only	Covishield (AstraZeneca/ India) vaccine	NA	77	11	24	Covishield (AstraZeneca/ India) vaccine	NA	78	11	24	NA	NA	NA	NA	NA	No	No	No	No	No	No	No	No	NA	No	No	No	No	No	No	No	No	NA	Madeshi	Islam	NA	Tube well or tap	Brick and cement latrine	NA	No	Yes	Yes	Yes
308	22	Female	0	Yes	Yes	Two-dose only	Verocell vaccine(Sinopharm BBIBP/ China)	NA	78	6	14	Verocell vaccine(Sinopharm BBIBP/ China)	NA	78	8	8	NA	NA	NA	NA	NA	No	No	No	No	No	No	No	No	NA	No	No	No	No	No	No	No	No	NA	Madeshi	Islam	NA	Tube well or tap	Brick and cement latrine	NA	No	No	No	Yes
309	28	Female	0	Yes	Yes	One-dose only	Covishield (AstraZeneca/ India) vaccine	NA	78	11	24	NA	NA	NA	NA	NA	NA	NA	NA	NA	NA	No	No	No	No	No	No	No	No	NA	No	No	No	No	No	No	No	No	NA	Madeshi	Islam	NA	Tube well or tap	No latrine present	NA	No	No	No	No
310	24	Male	0	Yes	Yes	Three-dose only	Other vaccine	CoronaVac	78	4	32	Other vaccine	CoronaVac	78	5	21	Pfizer	NA	78	11	5	No	No	No	No	No	No	No	No	NA	No	No	No	No	No	No	No	No	NA	Madeshi	Islam	NA	Tube well or tap	Brick and cement latrine	NA	No	No	Yes	No
311	44	Male	7	Yes	Yes	Three-dose only	Covishield (AstraZeneca/ India) vaccine	NA	78	9	27	Covishield (AstraZeneca/ India) vaccine	NA	78	11	24	Covishield (AstraZeneca/ India) vaccine	NA	79	3	24	Yes	No	No	Yes	No	No	No	No	NA	Yes	No	Yes	No	No	No	No	No	NA	Madeshi	Islam	NA	Tube well or tap	Brick and cement latrine	NA	No	Yes	Yes	Yes
312	34	Female	0	Yes	Yes	Two-dose only	Verocell vaccine(Sinopharm BBIBP/ China)	NA	78	8	18	Verocell vaccine(Sinopharm BBIBP/ China)	NA	78	9	10	NA	NA	NA	NA	NA	Yes	No	No	Yes	No	No	No	No	NA	No	No	No	No	No	No	No	No	NA	Madeshi	Islam	NA	Tube well or tap	Brick and cement latrine	NA	No	No	Yes	No
313	22	Female	0	Yes	Yes	Two-dose only	Verocell vaccine(Sinopharm BBIBP/ China)	NA	78	8	19	Verocell vaccine(Sinopharm BBIBP/ China)	NA	78	9	17	NA	NA	NA	NA	NA	No	No	No	No	No	No	No	No	NA	No	No	No	No	No	No	No	No	NA	Madeshi	Islam	NA	Tube well or tap	No latrine present	NA	No	Yes	Yes	Yes
314	25	Female	0	Yes	Yes	One-dose only	Covishield (AstraZeneca/ India) vaccine	NA	79	2	19	NA	NA	NA	NA	NA	NA	NA	NA	NA	NA	No	No	No	No	No	No	No	No	NA	No	No	No	No	No	No	No	No	NA	Madeshi	Hindu	NA	Tube well or tap	Brick and cement latrine	NA	No	Yes	Yes	Yes
315	35	Male	10	Yes	Yes	Two-dose only	Verocell vaccine(Sinopharm BBIBP/ China)	NA	78	6	13	Verocell vaccine(Sinopharm BBIBP/ China)	NA	78	8	17	NA	NA	NA	NA	NA	Yes	No	No	Yes	No	No	No	No	NA	No	No	No	No	No	No	No	No	NA	Madeshi	Hindu	NA	Tube well or tap	Brick and cement latrine	NA	No	Yes	Yes	Yes
316	18	Male	8	Yes	Yes	One-dose only	Verocell vaccine(Sinopharm BBIBP/ China)	NA	78	9	22	NA	NA	NA	NA	NA	NA	NA	NA	NA	NA	No	No	No	No	No	No	No	No	NA	No	No	No	No	No	No	No	No	NA	Madeshi	Hindu	NA	Tube well or tap	Brick and cement latrine	NA	No	Yes	Yes	Yes
317	38	Female	2	Yes	Yes	Two-dose only	Verocell vaccine(Sinopharm BBIBP/ China)	NA	78	8	8	Verocell vaccine(Sinopharm BBIBP/ China)	NA	78	10	7	NA	NA	NA	NA	NA	No	No	No	No	No	No	No	No	NA	No	No	No	No	No	No	No	No	NA	Madeshi	Hindu	NA	Tube well or tap	Brick and cement latrine	NA	No	No	Yes	Yes
318	35	Female	2	Yes	Yes	Two-dose only	Verocell vaccine(Sinopharm BBIBP/ China)	NA	78	4	29	Verocell vaccine(Sinopharm BBIBP/ China)	NA	78	6	14	NA	NA	NA	NA	NA	No	No	No	No	No	No	No	No	NA	No	No	No	No	No	No	No	No	NA	Madeshi	Hindu	NA	Tube well or tap	Brick and cement latrine	NA	No	Yes	Yes	Yes
319	26	Female	6	Yes	Yes	Two-dose only	Verocell vaccine(Sinopharm BBIBP/ China)	NA	78	8	8	Verocell vaccine(Sinopharm BBIBP/ China)	NA	78	9	16	NA	NA	NA	NA	NA	No	No	No	No	No	No	No	No	NA	No	No	No	No	No	No	No	No	NA	Madeshi	Hindu	NA	Tube well or tap	No latrine present	NA	No	Yes	Yes	No
320	22	Female	12	Yes	Yes	Two-dose only	Covishield (AstraZeneca/ India) vaccine	NA	78	6	6	Covishield (AstraZeneca/ India) vaccine	NA	78	8	1	NA	NA	NA	NA	NA	No	No	No	No	No	No	No	No	NA	No	No	No	No	No	No	No	No	NA	Madeshi	Hindu	NA	Tube well or tap	Brick and cement latrine	NA	No	Yes	Yes	Yes
321	26	Female	9	Yes	Yes	One-dose only	Johnson & Johnson	NA	78	4	18	NA	NA	NA	NA	NA	NA	NA	NA	NA	NA	No	No	No	No	No	No	No	No	NA	No	No	No	No	No	No	No	No	NA	Madeshi	Hindu	NA	Tube well or tap	Brick and cement latrine	NA	No	No	Yes	Yes
322	23	Female	9	Yes	Yes	Two-dose only	Covishield (AstraZeneca/ India) vaccine	NA	78	6	4	Covishield (AstraZeneca/ India) vaccine	NA	78	8	16	NA	NA	NA	NA	NA	No	No	No	No	No	No	No	No	NA	No	No	No	No	No	No	No	No	NA	Madeshi	Hindu	NA	Tube well or tap	Brick and cement latrine	NA	No	Yes	Yes	Yes
323	44	Male	9	Yes	Yes	One-dose only	Covishield (AstraZeneca/ India) vaccine	NA	78	6	5	NA	NA	NA	NA	NA	NA	NA	NA	NA	NA	Yes	No	No	Yes	No	Yes	No	No	NA	No	No	No	No	No	No	No	No	NA	Madeshi	Hindu	NA	Tube well or tap	Brick and cement latrine	NA	No	No	Yes	Yes
324	18	Male	7	No	No	NA	NA	NA	NA	NA	NA	NA	NA	NA	NA	NA	NA	NA	NA	NA	NA	NA	No	No	No	No	No	No	No	NA	NA	No	No	No	No	No	No	No	NA	Madeshi	Islam	NA	Tube well or tap	Brick and cement latrine	NA	No	No	Yes	No
325	24	Female	6	Yes	Yes	Three-dose only	Covishield (AstraZeneca/ India) vaccine	NA	78	6	5	Covishield (AstraZeneca/ India) vaccine	NA	78	10	26	Covishield (AstraZeneca/ India) vaccine	NA	79	3	21	No	No	No	No	No	No	No	No	NA	No	No	No	No	No	No	No	No	NA	Madeshi	Hindu	NA	Tube well or tap	Brick and cement latrine	NA	No	Yes	Yes	Yes
326	42	Female	0	Yes	Yes	Three-dose only	Verocell vaccine(Sinopharm BBIBP/ China)	NA	78	4	28	Verocell vaccine(Sinopharm BBIBP/ China)	NA	78	6	16	Verocell vaccine(Sinopharm BBIBP/ China)	NA	78	12	17	No	No	No	No	No	No	No	No	NA	No	No	No	No	No	No	No	No	NA	Madeshi	Hindu	NA	Tube well or tap	No latrine present	NA	No	No	Yes	No
327	22	Female	5	Yes	No	Two-dose only	Verocell vaccine(Sinopharm BBIBP/ China)	NA	78	7	99	Verocell vaccine(Sinopharm BBIBP/ China)	NA	78	8	99	NA	NA	NA	NA	NA	No	No	No	No	No	No	No	No	NA	No	No	No	No	No	No	No	No	NA	Madeshi	Hindu	NA	Tube well or tap	Brick and cement latrine	NA	No	No	Yes	No
328	30	Female	2	No	No	NA	NA	NA	NA	NA	NA	NA	NA	NA	NA	NA	NA	NA	NA	NA	NA	NA	No	No	No	No	No	No	No	NA	NA	No	No	No	No	No	No	No	NA	Madeshi	Hindu	NA	Tube well or tap	Brick and cement latrine	NA	No	No	Yes	No
329	20	Female	12	No	No	NA	NA	NA	NA	NA	NA	NA	NA	NA	NA	NA	NA	NA	NA	NA	NA	NA	No	No	No	No	No	No	No	NA	NA	No	No	No	No	No	No	No	NA	Madeshi	Islam	NA	Tube well or tap	Brick and cement latrine	NA	No	No	Yes	Do not know
330	40	Female	1	Yes	Yes	One-dose only	Verocell vaccine(Sinopharm BBIBP/ China)	NA	78	6	17	NA	NA	NA	NA	NA	NA	NA	NA	NA	NA	No	No	No	No	No	No	No	No	NA	No	No	No	No	No	No	No	No	NA	Madeshi	Hindu	NA	Tube well or tap	No latrine present	NA	No	No	No	No
331	40	Female	0	Yes	Yes	Two-dose only	Covishield (AstraZeneca/ India) vaccine	NA	78	8	99	Covishield (AstraZeneca/ India) vaccine	NA	79	2	20	NA	NA	NA	NA	NA	No	No	No	No	No	No	No	No	NA	No	No	No	No	No	No	No	No	NA	Madeshi	Islam	NA	Tube well or tap	Brick and cement latrine	NA	No	No	Yes	Yes
332	75	Male	0	Yes	No	Three-dose only	Covishield (AstraZeneca/ India) vaccine	NA	77	12	4	Covishield (AstraZeneca/ India) vaccine	NA	78	5	17	Covishield (AstraZeneca/ India) vaccine	NA	79	2	18	No	No	No	No	No	No	No	No	NA	No	No	No	No	No	No	No	No	NA	Madeshi	Islam	NA	Tube well or tap	Brick and cement latrine	NA	No	No	Yes	No
333	61	Male	1	Yes	Yes	Three-dose only	Covishield (AstraZeneca/ India) vaccine	NA	78	6	4	Covishield (AstraZeneca/ India) vaccine	NA	78	1	8	Covishield (AstraZeneca/ India) vaccine	NA	79	2	19	No	No	No	No	No	No	No	No	NA	No	No	No	No	No	No	No	No	NA	Madeshi	Islam	NA	Tube well or tap	Pit latrine	NA	No	No	No	No
334	20	Female	8	No	No	NA	NA	NA	NA	NA	NA	NA	NA	NA	NA	NA	NA	NA	NA	NA	NA	NA	No	No	No	No	No	No	No	NA	NA	No	No	No	No	No	No	No	NA	Madeshi	Islam	NA	Tube well or tap	Brick and cement latrine	NA	No	No	No	No
335	68	Male	1	Yes	Yes	Two-dose only	Covishield (AstraZeneca/ India) vaccine	NA	77	12	5	Covishield (AstraZeneca/ India) vaccine	NA	78	6	4	NA	NA	NA	NA	NA	No	No	No	No	No	No	No	No	NA	No	No	No	No	No	No	No	No	NA	Madeshi	Islam	NA	Tube well or tap	Brick and cement latrine	NA	No	Yes	No	Yes
336	25	Female	0	Yes	Yes	Two-dose only	Verocell vaccine(Sinopharm BBIBP/ China)	NA	78	6	17	Verocell vaccine(Sinopharm BBIBP/ China)	NA	78	8	16	NA	NA	NA	NA	NA	No	No	No	No	No	No	No	No	NA	No	No	No	No	No	No	No	No	NA	Madeshi	Islam	NA	Tube well or tap	Pit latrine	NA	No	No	No	No
337	34	Male	0	Yes	No	Two-dose only	Covishield (AstraZeneca/ India) vaccine	NA	78	7	4	Covishield (AstraZeneca/ India) vaccine	NA	78	2	8	NA	NA	NA	NA	NA	Yes	No	No	Yes	No	No	No	No	NA	Yes	No	Yes	No	No	No	No	No	NA	Madeshi	Islam	NA	Tube well or tap	Brick and cement latrine	NA	No	No	Yes	No
338	57	Male	0	Yes	No	Two-dose only	Do not know	NA	99	99	99	Do not know	NA	99	99	99	NA	NA	NA	NA	NA	No	No	No	No	No	No	No	No	NA	No	No	No	No	No	No	No	No	NA	Madeshi	Islam	NA	Tube well or tap	Brick and cement latrine	NA	No	No	Yes	Yes
339	32	Female	0	Yes	Yes	One-dose only	Johnson & Johnson	NA	78	4	18	NA	NA	NA	NA	NA	NA	NA	NA	NA	NA	No	No	No	No	No	No	No	No	NA	No	No	No	No	No	No	No	No	NA	Madeshi	Islam	NA	Tube well or tap	Brick and cement latrine	NA	No	No	No	Yes
340	35	Female	0	Yes	No	Two-dose only	Do not know	NA	99	99	99	Do not know	NA	99	99	99	NA	NA	NA	NA	NA	No	No	No	No	No	No	No	No	NA	No	No	No	No	No	No	No	No	NA	Madeshi	Hindu	NA	Tube well or tap	Brick and cement latrine	NA	No	Yes	Yes	Yes
341	36	Female	0	Yes	Yes	Three-dose only	Covishield (AstraZeneca/ India) vaccine	NA	78	6	6	Covishield (AstraZeneca/ India) vaccine	NA	78	8	3	Covishield (AstraZeneca/ India) vaccine	NA	79	2	18	No	No	No	No	No	No	No	No	NA	No	No	No	No	No	No	No	No	NA	Madeshi	Islam	NA	Tube well or tap	No latrine present	NA	No	No	No	No
342	24	Male	9	Yes	Yes	One-dose only	Johnson & Johnson	NA	77	12	27	NA	NA	NA	NA	NA	NA	NA	NA	NA	NA	Yes	No	No	Yes	No	No	No	No	NA	No	No	No	No	No	No	No	No	NA	Madeshi	Hindu	NA	Tube well or tap	Brick and cement latrine	NA	No	Yes	No	No
343	36	Female	6	Yes	Yes	Two-dose only	Covishield (AstraZeneca/ India) vaccine	NA	78	6	18	Covishield (AstraZeneca/ India) vaccine	NA	79	2	20	NA	NA	NA	NA	NA	No	No	No	No	No	No	No	No	NA	No	No	No	No	No	No	No	No	NA	Madeshi	Islam	NA	Tube well or tap	Brick and cement latrine	NA	No	No	No	Yes
344	39	Female	0	Yes	Yes	Two-dose only	Verocell vaccine(Sinopharm BBIBP/ China)	NA	78	6	18	Verocell vaccine(Sinopharm BBIBP/ China)	NA	78	8	2	NA	NA	NA	NA	NA	No	No	No	No	No	No	No	No	NA	No	No	No	No	No	No	No	No	NA	Madeshi	Islam	NA	Tube well or tap	Brick and cement latrine	NA	No	No	Yes	Yes
345	25	Female	0	Yes	Yes	One-dose only	Covishield (AstraZeneca/ India) vaccine	NA	78	6	6	NA	NA	NA	NA	NA	NA	NA	NA	NA	NA	No	No	No	No	No	No	No	No	NA	No	No	No	No	No	No	No	No	NA	Madeshi	Islam	NA	Tube well or tap	Brick and cement latrine	NA	No	No	No	No
346	40	Female	0	No	No	NA	NA	NA	NA	NA	NA	NA	NA	NA	NA	NA	NA	NA	NA	NA	NA	NA	No	No	No	No	No	No	No	NA	NA	No	No	No	No	No	No	No	NA	Madeshi	Islam	NA	Tube well or tap	No latrine present	NA	No	No	No	No
347	29	Female	12	Yes	Yes	Three-dose only	Covishield (AstraZeneca/ India) vaccine	NA	78	6	3	Covishield (AstraZeneca/ India) vaccine	NA	78	8	2	Covishield (AstraZeneca/ India) vaccine	NA	79	2	20	No	No	No	No	No	No	No	No	NA	No	No	No	No	No	No	No	No	NA	Madeshi	Hindu	NA	Tube well or tap	Brick and cement latrine	NA	No	Yes	Yes	Yes
348	18	Female	10	Yes	Yes	Two-dose only	Do not know	NA	78	9	8	Moderna	NA	79	2	20	NA	NA	NA	NA	NA	No	No	No	No	No	No	No	No	NA	No	No	No	No	No	No	No	No	NA	Madeshi	Hindu	NA	Tube well or tap	Brick and cement latrine	NA	No	Yes	Yes	No
349	24	Female	0	Yes	No	Two-dose only	Do not know	NA	99	99	99	Do not know	NA	99	99	99	NA	NA	NA	NA	NA	No	No	No	No	No	No	No	No	NA	No	No	No	No	No	No	No	No	NA	Madeshi	Islam	NA	Tube well or tap	No latrine present	NA	No	No	No	No
350	70	Female	0	Yes	Yes	Two-dose only	Covishield (AstraZeneca/ India) vaccine	NA	78	5	5	Covishield (AstraZeneca/ India) vaccine	NA	78	8	19	NA	NA	NA	NA	NA	No	No	No	No	No	No	No	No	NA	No	No	No	No	No	No	No	No	NA	Madeshi	Islam	NA	Tube well or tap	Brick and cement latrine	NA	No	No	No	No
351	51	Female	0	Yes	No	One-dose only	Johnson & Johnson	NA	78	4	99	NA	NA	NA	NA	NA	NA	NA	NA	NA	NA	Yes	No	No	Yes	No	No	No	No	NA	No	No	No	No	No	No	No	No	NA	Madeshi	Hindu	NA	Tube well or tap	Brick and cement latrine	NA	No	Yes	Yes	Yes
352	20	Female	0	No	No	NA	NA	NA	NA	NA	NA	NA	NA	NA	NA	NA	NA	NA	NA	NA	NA	NA	No	No	No	No	No	No	No	NA	NA	No	No	No	No	No	No	No	NA	Madeshi	Islam	NA	Tube well or tap	Brick and cement latrine	NA	No	Yes	Yes	Yes
353	24	Female	0	Yes	Yes	Two-dose only	Covishield (AstraZeneca/ India) vaccine	NA	78	6	11	Covishield (AstraZeneca/ India) vaccine	NA	78	8	1	NA	NA	NA	NA	NA	No	No	No	No	No	No	No	No	NA	No	No	No	No	No	No	No	No	NA	Madeshi	Islam	NA	Tube well or tap	Brick and cement latrine	NA	No	No	Yes	No
354	82	Female	0	Yes	Yes	Three-dose only	Covishield (AstraZeneca/ India) vaccine	NA	77	12	6	Covishield (AstraZeneca/ India) vaccine	NA	78	6	6	Moderna	NA	79	3	20	No	No	No	No	No	No	No	No	NA	No	No	No	No	No	No	No	No	NA	Madeshi	Islam	NA	Tube well or tap	Brick and cement latrine	NA	No	Yes	Yes	Yes
355	38	Female	6	Yes	Yes	Two-dose only	Verocell vaccine(Sinopharm BBIBP/ China)	NA	78	8	17	Verocell vaccine(Sinopharm BBIBP/ China)	NA	78	9	19	NA	NA	NA	NA	NA	No	No	No	No	No	No	No	No	NA	No	No	No	No	No	No	No	No	NA	Madeshi	Hindu	NA	Tube well or tap	Brick and cement latrine	NA	No	No	Yes	Yes
356	54	Female	5	Yes	Yes	Two-dose only	Covishield (AstraZeneca/ India) vaccine	NA	78	6	5	Covishield (AstraZeneca/ India) vaccine	NA	78	8	7	NA	NA	NA	NA	NA	Yes	No	No	Yes	No	No	No	No	NA	No	No	No	No	No	No	No	No	NA	Madeshi	Hindu	NA	Tube well or tap	Brick and cement latrine	NA	No	No	Yes	Yes
357	35	Female	2	Yes	Yes	One-dose only	Johnson & Johnson	NA	78	4	14	NA	NA	NA	NA	NA	NA	NA	NA	NA	NA	No	No	No	No	No	No	No	No	NA	No	No	No	No	No	No	No	No	NA	Madeshi	Hindu	NA	Tube well or tap	Brick and cement latrine	NA	No	No	Yes	Yes
358	27	Female	0	No	No	NA	NA	NA	NA	NA	NA	NA	NA	NA	NA	NA	NA	NA	NA	NA	NA	NA	No	No	No	No	No	No	No	NA	NA	No	No	No	No	No	No	No	NA	Madeshi	Hindu	NA	Tube well or tap	No latrine present	NA	No	No	No	No
359	58	Male	8	Yes	No	Two-dose only	Verocell vaccine(Sinopharm BBIBP/ China)	NA	99	99	99	Verocell vaccine(Sinopharm BBIBP/ China)	NA	99	99	99	NA	NA	NA	NA	NA	No	No	No	No	No	No	No	No	NA	No	No	No	No	No	No	No	No	NA	Pahadi	Hindu	NA	Tube well or tap	Brick and cement latrine	NA	No	No	No	Yes
360	86	Male	0	Yes	Yes	One-dose only	Do not know	NA	77	12	6	NA	NA	NA	NA	NA	NA	NA	NA	NA	NA	No	No	No	No	No	No	No	No	NA	No	No	No	No	No	No	No	No	NA	Madeshi	Islam	NA	Tube well or tap	Brick and cement latrine	NA	No	No	Yes	Yes
361	48	Male	0	Yes	Yes	Two-dose only	Verocell vaccine(Sinopharm BBIBP/ China)	NA	78	6	18	Verocell vaccine(Sinopharm BBIBP/ China)	NA	78	8	16	NA	NA	NA	NA	NA	No	No	No	No	No	No	No	No	NA	No	No	No	No	No	No	No	No	NA	Madeshi	Islam	NA	Tube well or tap	Brick and cement latrine	NA	No	Yes	Yes	Yes
362	23	Female	0	No	No	NA	NA	NA	NA	NA	NA	NA	NA	NA	NA	NA	NA	NA	NA	NA	NA	NA	No	No	No	No	No	No	No	NA	NA	No	No	No	No	No	No	No	NA	Madeshi	Islam	NA	Tube well or tap	Brick and cement latrine	NA	No	Yes	Yes	No
[truncated: 20 more columns]
